# Supplementary material for: Stress-induced red nucleus attenuation induces anxiety-like behavior and lymph node CCL5 secretion
Source: Nat Commun. 2023 Oct 30;14:6923. doi: 10.1038/s41467-023-42814-1 (PMC10616295; doi:10.1038/s41467-023-42814-1)
Supplement: Supplementary file 4 — Source Data [file 41467_2023_42814_MOESM4_ESM.xlsx]

## Sheet: Fig.1b-e
b						c						d						e
CTRL	Stress 1m	Stress 6m	Stress 12m			CTRL	Stress 1m	Stress 6m	Stress 12m			CTRL	Stress 1m	Stress 6m	Stress 12m			CTRL	Stress 1m	Stress 6m	Stress 12m
0	0	6	5			0	0	7	5			0	2	21	17			0	4	7	7
1	14	3	5			0	6	3	4			0	35	7	6			2	16	3	4
0	1	14	7			0	0	10	4			1	5	24	5			0	2	13	6
0	3	0	0			0	1	1	0			1	4	0	0			0	3	0	0
0	7	2	2			0	5	4	4			0	12	0	0			0	5	0	0
0	3	5	8			0	0	0	3			0	1	12	8			0	2	1	2
1	2	0	0			1	0	0	0			0	0	2	0			3	0	0	0
8	0	3	2			6	1	0	2			23	3	12	5			3	1	2	4
0	0	1	0			0	0	4	0			1	0	3	0			0	0	0	0
1	1	2	2			0	1	0	0			0	2	1	2			1	4	0	0
1	4	0	0			0	0	3	1			5	8	1	0			1	2	0	0
8	10	0	1			6	4	0	0			11	10	1	0			0	5	0	1
0	2	10	1			1	0	6	0			0	0	16	0			0	2	8	1
2	3	6	7			1	2	1	4			5	5	2	1			2	3	4	0
0	5	4	4			2	7	4	6			6	20	8	3			4	2	4	2
4	2	0	0			2	4	7	0			14	6	17	0			1	1	0	0
1	10	3	3			0	3	4	2			5	17	4	4			1	14	3	1
3	2	6	2			1	0	3	0			2	10	18	1			1	1	1	0
0	0	0	0			2	0	0	0			1	0	0	0			0	1	0	0
1	1	5	2			0	0	1	2			1	5	9	7			0	0	3	2
2	9	1	5			0	5	1	0			3	16	4	2			0	3	0	0
0	0	0	0			0	0	0	0			10	17	0	1			0	1	0	0
1	7	0	0			0	0	0	0			0	3	0	0			0	3	0	0
2	3		0			0	1		0			1	5		3			1	0		0
2	0					0	0					0	0					2	5
0	0	4	1			0	0	3	2			7	1	15	3			0	1	4	0
8	0	0	1			6	0	0	0			0	2	0	0			6	0	0	0
3	2	3	0			0	1	0	3			2	1	3	0			2	0	1	0
3	2	3	1			1	2	1	2			4	3	4	4			1	3	0	0
7	3	0	0			6	1	0	0			3	4	0	0			1	0	0	0
9	8	2	2			7	7	0	0			11	12	2	2			2	8	2	2
0	6	8	7			0	3	8	6			1	3	17	8			0	2	10	4
1	0	2	2			1	0	0	0			2	0	2	2			1	0	0	0
4	0					0	0					1	0					1	0
0	4	0	0			1	4	1	0			4	7	0	0			0	5	0	0
2	4	3	2			2	5	0	0			1	20	0	0			0	2	0	0
5	1	3	2			4	1	2	2			3	0	9	8			1	0	3	2
0	4	4	0			1	1	0	0			2	1	6	0			0	6	0	0
0	13	0	0			0	2	1	1			1	17	0	0			0	7	0	0
6	0	0	0			1	0	0	0			0	5	0	0			3	0	0	0
0	1	17	8			0	0	10	7			0	1	38	28			0	1	15	11
	1	0	2				3	1	0				1	2	1				0	1	2
	5	0	0				1	10	1				11	15	3				6	8	0
	7						4						20						9
	0						0						0						0
	0						0						0						1
	4						3						10						6

## Sheet: Fig.f-o
	MCP-1			CCL5			IL-1b			IL-2			IL-4			IL-6			TGF-a			TNF-a			BDNF			Cortisol
	CTRL	Stress 1m		CTRL	Stress 1m		CTRL	Stress 1m		CTRL	Stress 1m		CTRL	Stress 1m		CTRL	Stress 1m		CTRL	Stress 1m		CTRL	Stress 1m		CTRL	Stress 1m		CTRL	Stress 1m
	266.45	232.42		14833.6	90146.4		0.03	4.08		11.86	25.09		0.01	1.71		13.11	23.16		16.36	29.03		10.63	13.31		19.1544	49.7872		40147
	190.73	115.95		6646	33696.1		1.81	8.92		11.02	4.29		1.03	0.39		16.03	7.09		10.73	4.86		18.65	13.92		14.1395	11.7331		12426.8	7365.82
	120.7	152.72		2497.11	47073		0.03	3.01		0.85	13.52		1.09	0.21			10.14		8.81	16.36		22.81	15.56		7.80785	11.3995		64463	19637.4
	171.38	402.4		3093.89	40485.4		6.21	2.59		5.14	22.62		2.94	1.55		17.47	21.75		6.86	27.25		30.08	15.98		35.8987	62.5235		17166.3	33330.5
	359.78	217.41		3904.72	19091.9		2.59	17.19		0.85	7.67		0.93	1.11		0.28	11.63		2.81	12.62		55.4	27.99		8.09149	3.12309		47814.4	5937.32
	104.93	345.39		8321.86	62491		0.98	6.21		9.35	34.93		4.31	4.19		13.11	30.14		8.81	37.85		3.87	37.1		20.8641	43.8224		31247.7	23463.2
	287.46	253.25		37507.4	39592.6		4.8	6.21		38.19	23.44		5.09	0.9		32.91	17.47		32.58	25.46		17.31	10.63		28.1709	34.5397		39624.1	15075.8
	161.11	48.49		5074.33	5989.02		0.03	5.11		6.83			1.23	0.89		0.28			6.86	0.62		7.94	15.65		31.0022	2.80956		37943.5
	176.97	150.28		7715.86	31766.7		0.03	3.35		18.49	14.35		1.23	0.56		16.03	14.57		18.2	16.36		9.29	9.29		16.3808	12.344		43942.8
	228.6	350.29		3135.49	13813.5		29.67	3.35		3.44	11.86		1.23	1.02		3.9	13.11		4.86	14.5		11.98	11.97		3.29765	11.4407		46644.7	16585.4
	290.41	175.23		4488.48	8321.86		2.2	20.84		7.67	2.58		4.31	0.34		5.51			6.86	0.62		16.43	12.09		10.6257	4.51724		74217.5	85225.5
	91.9	250.45		2050.71	5899.03		4.8	2.59			4.29		1.55	0.41		0.28			0.62	4.86		22.62	0.41		2.29022	4.67902		23415.5	6773.22
	227.52	308.98		8255.03	55979.4		19.03	3.35		11.02	21.79		2.19	0.56		8.63	16.03		12.62	25.46		3.87	9.29		21.0107	36.0947		24030.1	7968.13
	223.19	229.9		28828.3	44129		0.03	4.08		16.01	40.64		0.98	3.58		17.47	35.66		14.5	41.33		20.96	85.23		21.2656	37.356		17545	38687.6
	421.26	222.72		5608.95	21714.8		8.92	0.98		3.44	11.86		0.45	2.12		28.76	10.14		6.86	12.62		17.84	6.59		4.28942	15.0879		68877	89583.7
	196.04	325.31		7271.53	136057		0.03	6.21		2.58	47.16		5.55	7.48		5.51	42.5		2.81	48.24		3.87	31.85		9.99029	35.5111		20353.3	14676.1
	200.62	344.66		36563.1	50579.2		4.08	2.59		5.99	20.15		0.34	1.55			14.57		4.86	23.66		5.9	15.98		8.92222	18.3825		42993.4	46805.1
	152.16	214.74		20821.6	62437.8		1.81	1.81		34.11	20.15		0.43	0.67		30.14	23.16		33.46	21.85		5.24	11.21		45.4313	11.4407		50940.3	28433.3
	214.74	161.2		28321.6	9000.23		4.8	0.03		21.79	1.72		1.43	2.26		8.63	20.33		21.85	2.81		5.78	9.68		64.1456	23.4976		75634.2	31016.8
	226.75	248.82		27225.2	15953.8		2.59	0.03		25.09	6.83		0.39	1.45		10.14	8.63		21.85	6.86		13.31	33.17		68.2638	6.58384		110411	72264.8
	234.56	244.95		28296.2	23212.1		6.21	2.59		17.67	5.99		3.21	2.03		7.09	3.9		16.36	4.86		7.94	1.11		65.5354	4.73445		50054.6	20704.1
	424.62	371.68		70338.3	45023.6		2.59	2.59		34.93	16.01		1.71	0.73		32.91	16.03		39.59	14.5		32.09	11.97		62.4135	19.3269		34087.2	42562.6
	307.61	280.69		11843.2	23688.8		11.03	12.02		14.35	8.51		0.21	0.21		7.09	3.9		16.36	14.5		1.11	10.88		30.4739	11.3169		42753	31056.8
	244.2	272.42		5499.31	29572.1		12.21	0.98		3.44	15.18		4.04	1.07		3.9	13.11		8.81	14.5		33.51	1.11		59.6567	21.4689		31816.9	93547.7
	266.81	292.79		8703.87	23675.6		2.34	0.98		12.69	8.51		1.39	0.92		8.63	3.9		8.81	8.81		17.63	9.09		12.0034	7.37235		108397	36624.7
	145.72	156.71		9908.82	16069.2		2.59	4.05		6.83	4.29		0.79	0.43					4.86	2.81		16.73	6.87		12.5923	11.2259		72108.4	67171.3
	211.65	272.42		10467.2	22946.4		2.59	4.08		5.99	15.18		1.76	1.11			11.63		2.81	14.5		6.98	3.87		13.0274	38.2139		63689.6	55020.8
	281.68	171.47		5480.98	14613.2		5.21	0.03		11.02	9.35		1.46	4.21		7.09	2.2		10.73	6.86		3.87	1.11		16.4659	8.09178		54347.8	57601.5
	374.15	167.76		20562.9	29710.3		4.31	4.06		1.72	5.99		0.78	3.55		7.09	5.51		2.81	2.81		6.85	10.87		28.1441	18.106		65320.6	12140.7
	181.61	159.56		23992.2	37149.4		3.49	3.35		5.14	10.19		3.55	2.43		2.2	14.57		4.86	6.86		55.4	9.29		71.3817	17.6007		54102.6	27673.9
	217.96	180.24		4081.79	19727.3			3.64		3.44	4.29		6.51	3.01		0.28			0.62	4.86		3.87	3.87		6.10746	24.8924		67100.4	32640.2
	498.53	179.9		93755.3	15388.7			3.53		73.95	3.44		7.63	1.97		69.42	3.9		72.01			22.62	8.11		3.89227	4.39826		51052.4	9321.15
	256.93	315.82		5185.94	48743.2			2.59		30.42	18.49		0.99	0.01		7.09	16.03		8.81	18.2			13.31		10.6952	19.5784		78936.8	16197.4
	355.31	334.99		59282.1	55204.4			4.8		43.09	16.01		4.49	1.76		45.21	17.47		45.66	18.2			1.11		79.355	40.4274		106792	28908.6
	135.95	300.02		11719.7	62225			2.59		3.44	21.38		2.03	1.39		2.2	18.9		2.81	25.46			9.29		11.5352	30.0038		53809.7	11981
		200.87		5092.98	23371.2			4.8			2.58			1.39						2.81			7.86		10.2304	4.28258		22289.8	22099.1
		264.5		14441.8	23899.9			5.37			3.44			0.98			3.9			4.86			2.5		37.9198	6.77425		29120.8	13231
		242.25		32991.7	23635.9			5.62			11.02			3.87			11.63			14.5			56.7		35.4281	24.2112		35715.2	38261.6
		229.36			6257.21			2.59			4.29			3.33			2.2			6.86					5.62149	6.65391		87399.4	48432.9
		478.4			102903			15.33			80.42			5.99			74.75			80.37						87.3452			30877.1
		185.53			11564.8						4.29						0.28			2.81						5.184			38347.2
		178.52			16270.6						35.74									0.62						4.29642			41260.6
		166.87			29760.5						11.86									10.73						10.8095			21224.5

## Sheet: Fig.1p-q
p						q
CTRL	Stress 1m	Stress 6m	Stress 12m			CTRL	Stress 1m	Stress 6m	Stress 12m
14833.6	90146.4	5761.72	15076.1			80294.1	17251.3	117589	169416
6646	33696.1	7454.52	4882.1			24853.5	14731.6	120888	121815
2497.11	47073	14873.5	8371.89			128926	39274.7	112732	97854.8
3093.89	40485.4	5381.3	4421.24			34332.5	66661	78427.6	77739.4
3904.72	19091.9	5610.22	6433.8			95628.8	11874.6	45893.8	48199
8321.86	62491	15783.7	5324.53			62495.4	46926.4	97566.8	127280
37507.4	39592.6	6317.25	3927.47			79248.1	30151.6	94839.9	45484.1
5074.33	5989.02	6340.74	53970.8			75887	19622.4	74653.1	43521.7
7715.86	31766.7	10454.9	8511.11			87885.5	19676.8	20925.3	46729.6
3135.49	13813.5	5168.35	44046.7			93289.4	33170.8	56650.1	59594.2
4488.48	8321.86	6262.08	14626.8			148435	170451	107988	21636.8
2050.71	5899.03	6848.02	18907			46831.1	13546.4	236179	28581.7
8255.03	55979.4	4822.93	18578.7			48060.1	15936.2	152071	179730
28828.3	44129	14555.6	25052.6			35090	77375.1	90476.1	36536.1
5608.95	21714.8	5442.42	5588.37			137754	179167	47650.1	37227.8
7271.53	136057	5541.88	3674.47			40706.5	29352.2	36185.8	54894.9
36563.1	50579.2	6451.88	3428.2			85986.9	93610.1	74392.7	153972
20821.6	62437.8	7091.88	22531			101881	56866.6	116578	42955.6
28321.6	9000.23	5595.95	40399.2			151268	62033.6	81534	75165.7
27225.2	15953.8	5768.58	9081.29			220823	144530	56365	78324
28296.2	23212.1		25178.6			100109	41408.1	30028.8	20890.1
70338.3	45023.6	13930.6	18131.4			68174.4	85125.1	36112.5	39683.5
11843.2	23688.8	38885.6	20683.9			85506.1	62113.6	86554.5	33797
5499.31	29572.1	5105.71	5313.41			63633.7	187096	54801.6	6493.35
8703.87	23675.6	5596.67	6490.96			216794	73249.4	121167	97748.9
9908.82	16069.2	5252.17	13486			144217	134343	55161.5	61917.8
10467.2	22946.4	13386.3	11817.1			127379	110042	40861.7	48514.7
5480.98	14613.2	6480.88	13841.3			108696	115203	54103.4	167267
20562.9	29710.3	6053.18	12426.5			130641	24281.3	121171	182170
23992.2	37149.4	5861	10432.5			108205	55347.8	68191	77910
4081.79	19727.3	6729.98	21867.4			134201	65280.3	58057.9	91417.1
93755.3	15388.7	6411.4	4390.23			102105	18642.3	38819.2	69627.2
5185.94	48743.2	25131.3	9152.45			157874	32394.8	43920.4	47669.9
59282.1	55204.4	13025.9				213584	57817.1	106162	136187
11719.7	62225	11035.7				107619	23962	87310.9	118597
5092.98	23371.2	15364.9				44579.7	44198.2	61599.7	108568
14441.8	23899.9	7023.25				58241.7	26462	193674	62294.1
32991.7	23635.9	5490.21				71430.5	76523.1	61730.2	67352
	6257.21	9581.54				174799	96865.8	26980.2	21564
	102903	6333.98					61754.3	20628.5	84068.3
	11564.8						76694.5	70536.1	144098
	16270.6						82521.1
	29760.5						42448.9

## Sheet: Fig.2b-e
Distance			Duration			Distance in central zone			Open arms
CTRL	RS		CTRL	RS		CTRL	RS		CTRL	RS
5106.11	4750.46		51.24	13.92		436.062	110.211		17.72	8
5068.46	5431.48		23.96	4.16		202.4	37.6583		31.16	4.92
4941.06	5652.28		74.6	36.04		614.338	339.514		20.44	4.32721
5421.5	5685.68		35.6	24		321.676	227.427		28.04	0
6231.82	4826.27		55.44	11.28		575.82	90.7339		11.0969	0.2607
5554.93	5106.45		44.28	27.88		409.954	237.28		17.428	5.73469
4697.9	5652.49		34.36	29.2		269.033	275.088		25.1985	3.67826
4345.38	5037.09		59.76	3.90602		432.8	32.7916		7.02041	0.163994
5182.54	4806.39		43.68	9.8		377.289	78.5044			10.08

## Sheet: Fig.2f
	CTRL								RS
Serum	1.12464	0.752113	1.19734	1.10401	0.705052	1.11685			1.32563	1.16346	1.54545	1.34806	1.09072	1.46186
Spleen	1.06069	1.03168	0.976032	0.936272	0.969323	0.891959	1.09813	1.0534	0.679479	0.684205	0.764453	0.684205	1.16473	1.18099	1.15669	1.13288
White adipose	1	1	1	1	1.03168	0.99654	0.955945	1.01748	1.01045		1.0186	1.12673
Brown adipose	1.09429	0.972655	0.952638	0.986233	1.09051	0.982821	1.12117	0.832199	1.17487	1.2079	1.24186	1.2079	1.1019	1.38511	0.965936	1.22264
Small interstine	0.99654	0.99654	0.936272	1.07549	1.01572	0.994815	0.994815	0.994815	0.917004	0.91067	0.885768	0.942785
Live	1.04608	0.891929	1.04608	1.02456					0.696164	0.691356	0.730775	0.623085
Cervical LN	0.986233	1.03527	1	0.97942	0.991373	1.03347	1.0122	0.964264	1.83542	1.97015	1.87015	1.97691	1.75108	1.46229	1.67586
Intrathoracic LN	1.03	0.990924	0.9043	1.0343					1.41304	1.2084	0.98321	1.11304
Mesenteric LN	1.0003	0.90924	1.0267	0.9983					0.90935	1.0942	1.11094	1.2094
Lumbar LN	0.9854	1.0943	1.0357	1.0452					1.1103	1.0942	1.2094	0.99093

## Sheet: Fig.2h-j
h				i				j				k						m	upper
Distance				Duration				Open arm ratio											CTRL				RS
Sham	LN removal			Sham	LN removal			Sham	LN removal									T	39.1258	39.5853	28.6297	34.9741	49.6142	54.9461	45.4246	34.1578
3882.98	3673.19			11.64	19.76			10.5919	12.244									CD4	27.4674	31.0356	19.7035	21.9506	34.9528	39.8575	27.8214	20.5362
3641.37	4525.05			14.92	21.6			6.9036	13.1946									CD8	10.2815	8.82698	6.93361	11.2592	14.3417	16.3	16.1607	12.3716
4732.53	3259.59			3.32	40.96			1.30719	5.58974
3982.74	3810.59			6.48	9.65			0.306279	1.67605
4880.09	4056.9			4.62	6.36			0.242269	21.5941									m	lower
4238.04	3809.41			5.36	14.16			3.27309	0.679071										CTRL				RS
				0				1.38439										T	47001	46958	40647	44721	60056	63771	60899	42577
																		CD4	32996	36816	27974	28068	42309	46259	37299	25598
																		CD8	12351	10471	9844	14397	17360	18918	21666	15421
																		o
																			CTRL				RS
																		CD8	12.2479	10.0336	13.6305	6.96728	16.2773	12.5805	16.1471	11.8591
																		CD45RC	11.3195	7.79195	11.1557	6.0896	15.0321	11.9648	15.4353	11.188

## Sheet: Fig.3c
vGlu1+	GAD67+
100	0
90	10
100	0
77.7778	22.2222
100	0
90	10
85.7143	14.2857
100	0
100	0
81.8182	18.1818
83.3333	16.6667
85.7143	14.2857
86.6667	13.3333
81.8182	18.1818
88.8889	11.1111
90.9091	9.09091
100	0
80	20
76.9231	23.0769
81.8182	18.1818
88.8889	11.1111
100	0
84.6154	15.3846
100	0
100	0
81.8182	18.1818
80	20
92.8571	7.14286
92.3077	7.69231

## Sheet: Fig.3d-i
	CTRL										RS
0	0	0	0	0	0	0	0				0	0	0	0	0	0	0	0	0	0
50	4	3	0	4	0	4	4				0	0	0	3	4	4	3	0	1	0
100	7	5	5	5	6	6	8				0	1	1	6	7	7	6	3	5	4
150	10	8	8	7	8	8	11				0	1	1	9	10	10	9	7	7	7
200	11	9	10	8	9	10	13				1	1	1	12	13	13	11	9	9	8
250	13	10	11	9	10	11	15				1	1	1	14	14	14	13	11	10	9
300	14	11	10	10	11	12	17				1	1	1	16	16	16	14	12	11	11
350	15	12	10	9	12	13	18				1	1	1	17	17	17	16	14	12	11
400	15	13	11	8	13	14	20				1	1	1	19	18	18	17	14	13	13
450	15	13	11	9	13	15	21				1	1	1	20	19	19	18	16	14	14
	Rheobase				Saturating				Voltage threshold				Membrane Potential
	CTRL	RS			CTRL	RS			CTRL	RS			CTRL	RS
	15.895	205.239			396.664	2000			-45	-56.64			-67	-73.67
	18.477	102.506			432.392	1600			-45.47	-60.52			-57.22	-74.04
	41.016	102.506			338.445	1600			-48.1	-49.99			-69.85	-73.46
	15.713	20.715			362.155	500.019			-42.33	-53.19			-49.56	-74.8
	44.414	28.513			537.997	608.636			-48.98	-52.49			-68.88	-74.8
	8.06	59.208			457.091	608.636			-41.69	-49.22			-56.67	-75.29
	11.34	36.089			453.725	661.105			-40.83	-41.66			-54.41	-55.85
		47.079				528.433				-41.38				-57.28
						499.976				-43.33				-72.45
						505.816				-54.78				-72.14

## Sheet: Fig.4d, i
	d
	CTRL	RS		i
	5.61633	0.017431		CTRL	RS
	5.27858	-0.2109		19.1797	2.0072
	5.13065	0.247506		7.92058	5.79007
	5.2092	0.889249		18.2378	9.02973
	5.2258	1.29325		23.6863	5.99825
	5.21665	1.1361		21.9373	11.7547
	5.30538	1.16611		14.5362	9.03867
	5.52075	1.2649		14.7272	11.7132
	5.27423	1.64367		14.6328	10.6158
	5.139	2.08778		11.7979	7.50496
	4.88585	2.42563		13.2432	9.93759
	4.84117	2.5155		19.7248	14.4077
	4.59637	2.2814		24.9678	24.9562
	4.37988	2.12367		9.78726	5.86139
	4.15667	2.57299		9.98352	2.66803
	4.16342	3.04257
	4.499	2.89062
	4.46532	2.34415
	4.18414	2.18844
	3.9481	2.81403
	3.88659	2.99093
	3.91342	3.06708
	3.93046	3.18728
	3.66038	2.99236
	3.49589	2.55091
	3.65218	2.20603
	3.63931	2.36015
	3.24828	2.47665
	3.08887	2.5096
	2.95949	2.00406
	3.10936	1.88237
	2.6911	2.74099
	2.26536	3.20514
	2.00341	3.5727
	2.3052	2.9667
	2.52063	3.11078
	2.15727	3.28397
	1.86722	3.52204
	2.07137	3.69515
	2.06487	4.11253
	1.76861	4.22092
	1.63592	3.94282
	1.30112	3.4159
	1.23245	3.3857
	1.46336	3.80129
	1.42924	3.69027
	1.30979	3.62677
	1.26337	3.37834
	1.36302	3.00752
	1.16861	2.77459
	0.802296	2.95897
	0.825086	3.26314
	0.811238	3.23279
	0.954597	2.8862
	1.25331	2.69081
	1.27677	3.10946
	0.991214	3.75131
	0.922184	3.94163
	1.01418	4.016
	1.16107	3.8152
	0.988516	3.78199
	0.838738	3.4611
	0.654024	3.54314
	0.765683	3.5872
	0.544016	3.87947
	0.421971	4.05901
	0.465515	3.53414
	0.73897	3.15261
	0.709462	3.5911
	0.475279	3.6834
	0.427839	3.64135
	0.27839	3.66882
	0.201319	3.85587
	0.054404	3.73383
	-0.12212	3.46716
	-0.36525	3.19631
	-0.35953	3.23122
	-0.41643	3.40442
	-0.27447	3.34047
	-0.43866	3.19389
	-0.53919	3.29894
	-0.2882	3.51141
	0.047856	3.42823
	0.035911	3.12553
	-0.20979	2.84198
	-0.34992	3.07884
	-0.13997	2.88775
	0.484081	2.91622
	0.699945	2.88071
	0.427632	3.1377
	-0.01411	2.91139
	-0.2227	2.94508
	0.122062	2.87122
	0.193231	2.97951
	0.128886	2.90661
	0.277181	2.83989
	0.315278	2.6404
	0.127693	2.64425
	0.495798	2.57095
	0.879002	2.48652
	1.07265	2.40144
	1.34601	2.57541
	1.2968	2.70878
	1.2331	2.80422
	1.29501	2.60505
	1.64658	2.72619
	1.67912	2.92571
	1.74162	2.88331
	1.25722	2.68829
	1.35743	2.88721
	1.44697	3.3349
	1.39776	3.27627
	1.36199	3.15968
	1.40625	3.3605
	1.43508	3.65178
	1.75518	3.43678
	1.71193	3.16479
	1.71813	2.93085
	1.9753	3.12724
	2.29088	2.95676
	2.33217	3.04275
	2.54886	2.92219
	2.31945	3.10015
	2.13759	3.16551
	2.23964	3.10613
	2.57754	3.15307
	2.63411	3.30758
	2.53596	3.13528
	2.33527	2.95179
	2.30819	2.62797
	2.6601	2.68716
	2.71816	2.85108
	2.67056	2.59845
	2.62964	2.54731
	2.78058	2.88678
	3.12798	3.002
	2.89805	2.77548
	2.75594	2.66428
	2.74812	2.52769
	2.6294	2.39712
	2.92458	1.95142
	2.58621	1.73813
	2.59049	1.6919
	2.688	1.76
	2.85012	1.59408
	2.73879	1.15637
	2.52927	1.18989
	1.94155	1.46655
	1.59196	1.52847
	1.49141	1.40221
	1.81922	1.07835
	1.57243	1.10535
	1.24604	1.01817
	1.49735	0.858627
	1.73031	0.926075
	1.94354	0.952967
	1.48672	0.678315
	1.5924	0.447008
	1.76782	0.373304
	2.16875	0.696338
	2.3842	0.888565
	2.17042	0.699496
	2.54953	0.594624
	2.97405	0.774931
	3.62067	0.769283
	3.60496	0.756732
	3.50645	0.646694
	3.8533	1.1667
	4.12406	1.07082
	4.45609	0.769849
	4.12943	0.530768
	4.223	0.958066
	4.51563	1.43227
	4.88579	1.49233
	5.0201	1.24545
	4.59943	0.744168
	4.9777	0.88442
	5.42964	1.05202
	5.58544	1.06397
	5.35412	1.06975
	5.33528	0.80859
	5.25143	0.54916
	5.58541	0.547494
	5.64207	0.792073
	5.30285	1.22619
	5.37327	1.21085
	5.11217	1.18713
	5.27618	1.02377
	5.26924	1.09511
	4.98856	1.03975
	4.82258	0.698336
	4.88161	0.347167
	4.90806	0.621966
	5.19321	0.283429
	5.12628	0.079857
	4.979	0.108046
	4.90473	0.246677
	4.8249	0.390844
	4.67766	0.182248
	4.53833	0.117988
	4.4848	0.208449
	4.21306	-0.21147
	4.39156	-0.74352
	4.36517	-1.02235
	4.44972	-0.52134
	4.60825	-0.06141
	4.55568	-0.05708
	4.70972	-0.25603
	4.50097	0.033355
	4.46041	0.166437
	4.45191	-0.01204
	4.70911	-0.18318
	4.87101	0.088994
	5.10271	0.140128
	4.70798	-0.05113
	4.3599	-0.2345
	4.40993	-0.34946
	4.30966	-0.12649
	4.52252	-0.24357
	4.44496	-0.38988
	4.4482	-0.53458
	4.19816	-0.3042
	4.04599	-0.50603
	4.03196	-0.6044
	3.92504	-0.71171
	3.72051	-0.59118
	3.77339	-0.40896
	4.2528	-0.51618
	4.97223	-0.64736
	4.88832	-0.45421
	5.2797	-0.41327
	5.00051	-0.41157
	5.00901	-0.52198
	5.03909	-0.5107
	4.72825	-0.37387
	4.9135	-0.65421
	4.86044	-0.64468
	4.84505	-0.70587
	4.45923	-0.5698
	4.35114	-0.7791
	4.33841	-0.9283
	4.26105	-1.00987
	4.52533	-0.66081
	4.62452	-0.58827
	3.98696	-0.55981
	3.64198	-0.4987
	4.02402	-0.26718
	3.9436	-0.40542
	3.43856	-0.64497
	3.27765	-0.92248
	3.58	-0.86505
	3.31174	-0.53114
	2.83451	-0.57836
	2.48607	-0.37885
	2.31747	-0.25444
	2.81889	-0.17725
	2.66536	0.054315
	2.35776	0.038831
	2.32442	0.110172
	2.63681	0.135834
	2.81312	0.154909
	2.98182	-0.11349
	2.86177	-0.31023
	2.56326	-0.23052
	2.69106	-0.06475
	2.81125	-0.18674
	2.61352	-0.24974
	2.60574	-0.18254
	2.93052	-0.03815
	3.28161	0.001725
	2.95664	0.032606
	2.5877	-0.10428
	2.50126	-0.06763
	2.88075	-0.15556
	2.96852	-0.4422
	2.64472	-0.54874
	1.95254	-0.32921
	1.73281	-0.21522
	1.70284	-0.20218
	1.85002	-0.2178
	1.55222	-0.14014
	1.25153	-0.07827
	1.25032	-0.33867
	1.48639	-0.68401
	1.57652	-0.72338
	1.33696	-0.25084
	1.37047	-0.21503
	1.32563	-0.33832
	0.958366	-0.46987
	0.806758	-0.29469
	1.01213	-0.26512
	1.1366	-0.00161
	1.1081	0.033173
	0.554246	0.528849
	0.335866	0.735995
	0.621239	0.638632
	1.04273	0.492417
	0.887244	0.818764
	0.187461	0.724456
	0.013751	0.420864
	0.457211	0.531469
	0.6797	0.350884
	0.573096	0.413872
	0.139426	0.114282
	0.086458	-0.25392
	0.456231	-0.45731
	0.551842	-0.02498
	0.473493	-0.01454
	0.041903	0.027373
	0.00451	0.106564
	0.162397	-0.05281
	0.057945	-0.19796
	-0.10309	-0.33024
	0.073456	-0.0637
	0.135672	0.438426
	-0.17436	0.979624
	-0.30713	0.486305
	-0.4808	0.032942
	-0.53129	0.191462
	-0.39624	0.528868
	-0.84928	0.430593
	-1.47562	0.435813
	-1.6398	0.524158
	-1.10954	0.742099
	-0.59795	0.688243
	-0.73025	0.246804
	-1.22072	-0.05607
	-0.95783	0.096962
	-0.34757	0.108157
	-0.30374	0.121337
	-0.48642	0.104646
	-0.80364	0.445024
	-0.73751	0.575215
	-0.71703	0.174044
	-0.54917	-0.09723
	-0.66857	0.116107
	-0.54154	0.244892
	-0.26262	0.298269
	-0.49057	0.460481
	-0.89181	0.613259
	-1.02914	0.430081
	-0.9035	0.003891
	-0.50448	-0.21838
	-0.68074	-0.18413
	-0.69636	0.162139
	-0.65161	-0.03459
	-0.26365	0.012584
	-0.26862	-0.15432
	-0.35256	0.172099
	-0.39777	0.161611
	-0.33189	-0.28305
	-0.17421	-0.59216
	-0.46044	-0.37154
	-0.7229	-0.26233
	-1.08306	-0.10107
	-0.79597	-0.35911
	-0.48056	-0.16353
	-0.74544	0.006944
	-0.84533	0.092272
	-0.74819	0.334384
	-0.56044	0.337843
	-0.81403	0.442621
	-1.11411	0.228164
	-0.9181	0.260835
	-0.68189	-0.11455
	-0.3074	0.026753
	-0.71607	0.013203
	-1.01027	-0.28012
	-0.86972	-0.3963
	-0.25994	-0.18226
	-0.36822	-0.18346
	-0.88989	-0.13481
	-1.01923	-0.13629
	-0.71495	0.163256
	-0.40414	0.101429
	-0.58516	0.020411
	-0.66863	-0.15501
	-0.54031	-0.05177
	0.03382	0.238417
	0.05058	-0.08732
	-0.34774	-0.17265
	-0.66787	-0.09665
	-0.54969	-0.03021
	-0.19544	-0.22069
	-0.43051	-0.33178
	-0.84945	-0.16524
	-0.8589	0.076689
	-0.67329	0.022184
	-0.16775	-0.44635
	-0.17506	-0.79753
	-0.64401	-0.62756
	-0.61186	-0.41279
	-0.29063	-0.50293
	0.168376	-0.47484
	-0.32073	-0.19076
	-0.54459	-0.02694
	-0.53363	0.007106
	-0.19129	-0.21157
	-0.17544	-0.15234
	-0.60535	-0.01286
	-0.59066	-0.0856
	-0.53694	-0.21351
	-0.30894	-0.13283
	-0.24574	-0.16316
	-0.24592	-0.27131
	-0.37724	-0.23928
	-0.18671	-0.00911
	-0.05491	0.270365
	-0.04748	0.356101
	-0.00953	0.492556
	0.01907	0.538767
	-0.11188	0.511768
	0.004394	0.44787
	0.100738	0.303517
	0.272293	0.037118
	0.162308	0.347564
	0.196935	0.457017
	-0.06429	0.436996
	0.111116	0.406871
	0.156583	0.537048
	0.239191	0.594145
	0.075917	0.549471
	-0.09999	0.528475
	0.115214	0.561776
	0.155062	0.477439
	0.085317	0.466452
	-0.07736	0.43994
	-0.17649	0.469373
	0.011307	0.578908
	-0.12295	0.504221
	-0.27338	0.667044
	-0.17003	0.968596
	-0.18396	1.26454
	0.269911	1.30536
	0.04825	1.49497
	-0.32587	1.50627
	-0.44855	1.9136
	-0.30855	1.95522
	-0.17743	1.89139
	-0.28164	1.8418
	-0.36525	2.1418
	-0.26555	2.10174
	-0.26987	1.88475
	-0.00922	2.0075
	-0.1414	2.01936
	0.121032	1.98444
	0.022765	1.69243
	-0.11604	1.58254
	-0.20865	1.73843
	-0.28642	2.00813
	0.1196	1.99806
	1.11702	1.82871
	1.3228	1.7439
	1.37594	2.10862
	1.35692	2.04632
	1.62547	1.95613
	1.44864	2.04498
	1.73488	2.07768
	1.81054	1.84725
	1.58619	1.60288
	1.63914	1.47689
	1.67577	1.99655
	1.35397	2.27571
	1.03278	2.50502
	0.911945	2.47281
	0.681064	2.79008
	0.753783	2.69849
	0.9021	2.7694
	0.80571	3.00007
	0.443306	2.89038
	0.566932	2.82009
	0.522869	2.55365
	0.84557	2.20169
	1.02266	2.11052
	0.988971	2.35661
	0.759086	2.37531
	0.604945	2.29781
	0.78709	2.17951
	0.875625	2.57541
	0.700099	2.70608
	0.292557	2.48899
	0.004076	2.00413
	0.258616	2.12091
	0.525292	2.15477
	0.248286	2.18065
	0.115525	2.13679
	0.404422	2.47288
	0.588766	2.72221
	0.960426	2.88646
	0.991788	2.89558
	1.27192	2.95002
	1.5424	2.79618
	1.49612	2.75773
	1.69491	2.54212
	1.74787	2.47086
	1.64521	2.73727
	1.70919	2.82309
	2.00945	2.72907
	2.17484	2.61312
	2.04509	2.883
	2.59834	2.88763
	3.1723	2.79779
	2.64005	2.89405
	2.33483	3.01192
	2.02422	2.99891
	2.21543	2.91092
	1.92859	2.73791
	1.59829	2.74553
	1.39338	2.82498
	1.74273	2.76702
	2.30725	2.82051
	2.32696	3.07699
	2.24158	2.91728
	2.63733	2.76173
	2.95101	2.64293
	3.25895	2.92557
	2.93876	3.11272
	2.65534	3.08191
	3.03269	3.16093
	3.3504	3.01679
	3.08551	2.86564
	2.94781	2.76762
	2.6265	2.85747
	2.78106	2.92553
	2.70871	3.31713
	2.92999	3.41857
	2.75237	3.34077
	2.75898	3.13305
	2.84291	3.15383
	2.77846	3.40052
	2.62932	3.16903
	2.77878	2.83848
	3.19143	2.74135
	3.0661	2.74647
	2.95447	2.57227
	2.76317	2.32187
	2.86498	2.31562
	2.86578	2.48949
	2.59676	2.35579
	2.5238	2.19396
	2.40118	2.15836
	2.40779	2.12842
	2.31321	1.97637
	2.15957	1.65701
	1.78039	1.48033
	2.10392	1.80121
	1.94733	1.88893
	1.55319	1.7207
	1.39634	1.63977
	1.27382	1.83164
	1.53184	1.78202
	1.63688	1.64596
	1.41268	1.46657
	1.47575	1.67858
	1.54952	1.75804
	1.595	1.63028
	1.61029	1.59082
	1.31306	1.38075
	1.23693	1.55288
	1.42478	1.05515
	1.31271	0.760803
	0.977841	0.724818
	0.95161	1.04961
	0.986738	1.14102
	1.29991	0.913103
	1.46034	0.899726
	1.47905	1.34243
	1.4039	1.32054
	1.32819	0.818921
	1.23188	0.480141
	1.14958	0.826717
	0.895735	1.19122
	0.884477	1.11165
	0.969398	0.984349
	0.985505	0.653028
	1.01643	0.620994
	0.789847	0.604937
	0.545276	0.650547
	0.70095	0.843621
	0.310293	0.932133
	0.365975	0.474559
	0.389642	0.164789
	0.618002	0.10699
	0.586969	0.52044
	0.440249	0.648736
	0.424672	0.388647
	0.451882	0.123137
	0.361577	0.263526
	0.555764	0.028003
	0.426235	0.047366
	0.134131	0.125986
	-0.06816	0.292485
	0.07644	0.446913
	0.018588	0.411073
	-0.00637	0.444196
	-0.37451	0.547178
	-0.22896	0.361303
	-0.42838	-0.00792
	-0.47807	-0.16549
	-0.42258	-0.08565
	-0.47538	0.052117
	-0.15712	0.06142
	-0.02689	-0.18903
	-0.21264	0.102097
	-0.1331	0.166213
	-0.1597	0.122309
	0.084029	-0.06729
	0.07786	-0.08498
	-0.06344	0.067736
	-0.08362	0.053345
	-0.00327	-0.00205
	-0.47291	-0.15253
	-0.5249	-0.22415
	-0.57427	-0.33229
	-0.48356	-0.53179
	-0.22288	-0.88834
	-0.17544	-0.63145
	-0.31022	-0.49812
	-0.20692	-0.53993
	-0.09935	-0.63802
	-0.09939	-0.45001
	-0.055	-0.16591
	-0.3369	-0.24688
	-0.40183	-0.28907
	-0.11104	-0.22372
	0.30137	-0.16164
	0.386732	-0.16506
	0.228784	-0.22451
	0.564431	-0.26201
	0.985564	-0.11683
	1.50927	-0.2849
	2.0152	-0.39239
	2.03518	-0.75039
	2.27155	-0.31282
	2.13494	-0.26238
	2.04156	-0.16899
	1.877	-0.10581
	2.03634	0.163146
	2.2336	0.194201
	2.20346	0.161206
	1.81411	0.203681
	1.72026	0.494297
	1.71324	0.507708
	1.50961	0.406848
	0.936063	0.44598
	0.769301	0.365028
	0.570178	0.644561
	0.873418	0.691803
	0.842995	0.860782
	0.769566	1.11592
	0.579923	1.44672
	0.551557	1.54123
	0.702532	1.41204
	0.901159	1.18232
	0.799645	1.42761
	0.555234	1.54066
	0.284485	1.4312
	0.440041	1.49035
	0.379261	1.64575
	0.310522	1.99334
	0.238028	1.97483
	0.531572	1.87408
	0.745078	1.64053
	0.741235	1.56166
	0.809897	1.46086
	0.764107	1.34754
	0.775824	1.30447
	1.27797	1.55036
	1.32336	1.46646
	1.10669	1.36054
	1.21321	1.2105
	1.21926	1.28108
	1.70409	1.40857
	1.46769	1.24563
	0.942035	0.869375
	0.778339	0.846784
	1.0186	0.696287
	1.46939	0.540894
	1.38213	0.3163
	0.903774	0.310078
	0.836892	0.701189
	0.927376	0.627219
	1.12148	0.607159
	1.03465	0.501501
	0.872726	0.639593
	1.03793	0.879231
	1.29105	0.911382
	1.15272	0.802551
	1.28436	0.815464
	1.33608	0.774502
	1.34439	0.572023
	1.20147	0.333016
	1.26288	0.247658
	1.25356	0.442334
	1.55704	0.313049
	1.57044	0.293817
	1.25216	0.305657
	1.23784	0.739066
	1.06459	0.961079
	1.46478	0.85293
	1.58373	0.639234
	1.76324	0.711285
	1.04521	0.955265
	0.736474	0.795286
	1.34791	0.692064
	1.79474	0.636459
	1.72381	0.602358
	1.2151	0.305883
	1.06754	0.020607
	1.31364	-0.25623
	1.44341	-0.12969
	1.31444	-0.21138
	0.901607	-0.26538
	0.780962	-0.32509
	1.03779	-0.25763
	1.11519	-0.09225
	1.20097	-0.12744
	1.05036	-0.21129
	1.05766	-0.26966
	1.19991	0.01255
	1.19746	0.101099
	1.23205	-0.10252
	1.36039	-0.30352
	1.27208	-0.23031
	1.1723	-0.18839
	0.995659	-0.38689
	1.22689	-0.54072
	1.49494	-0.277
	1.51184	-0.02747
	1.17556	-0.01341
	0.363151	-0.17679
	0.278534	-0.18044
	0.807185	-0.02999
	1.28321	0.096203
	0.877395	0.091347
	0.935651	0.113328
	0.909136	0.14467
	1.3933	0.135068
	1.55421	-0.05356
	1.49455	-0.30487
	1.79106	-0.56726
	1.9372	-0.35283
	2.30316	-0.4968
	2.27598	-0.70952
	2.69977	-0.85051
	2.27904	-0.38829
	2.28168	0.148561
	2.48392	0.212218
	2.35772	0.165292
	2.06549	0.222447
	1.8684	0.42025
	1.75221	0.698691
	1.61181	0.923753
	1.56546	0.958071
	0.910066	1.01247
	1.1292	1.49526
	1.61747	1.59245
	1.93219	1.50405
	1.50548	1.40526
	1.52658	1.3891
	2.32667	1.23291
	2.43293	1.04227
	1.48104	1.35771
	1.4091	1.59849
	2.85388	1.17223
	3.79833	1.14522
	3.327	1.22182
	2.75192	1.87446
	3.11896	1.63455
	3.31753	1.18432
	3.03724	0.892157
	2.2549	1.40114
	1.99682	1.6305
	3.12082	1.37984
	3.09345	0.888176
	2.17008	1.33305
	1.86444	1.80192
	2.21587	1.88342
	2.3684	1.58185
	1.61286	1.45383
	1.76286	1.89632
	2.55218	2.21515
	3.63071	2.12646
	3.33623	1.58762
	2.72519	1.73464
	2.6555	1.92874
	3.10555	1.80319
	3.48864	1.44045
	2.92117	1.55965
	3.19311	1.77658
	3.76666	1.92213
	3.88455	1.77627
	3.38716	1.75473
	3.14012	2.07916
	4.47971	2.17979
	4.94571	1.99755
	4.6832	1.86257
	4.01626	2.15924
	3.70173	2.30009
	3.73604	2.47639
	3.63708	2.46771
	3.79078	2.47888
	3.77431	2.50193
	3.69068	2.80958
	3.15163	3.24805
	3.52035	3.67749
	4.96583	3.3586
	5.24806	3.2447
	5.11136	3.43657
	4.94343	3.91258
	5.37812	4.52967
	5.26511	4.69324
	4.58274	3.97051
	4.8418	3.79383
	5.74351	4.13073
	5.34445	4.27697
	4.49991	4.54813
	4.71924	4.54086
	5.23121	4.72076
	4.91103	4.36229
	4.97648	4.14925
	5.13824	4.21134
	5.22767	4.62271
	5.5696	5.02103
	5.36404	4.88678
	5.51708	4.49142
	5.24554	4.50158
	5.06381	4.74031
	5.45812	4.89775
	5.78268	5.07139
	5.75328	4.80339
	5.58546	4.9865
	5.22063	4.74338
	5.45924	4.91959
	5.67731	4.92874
	5.49555	5.20611
	5.26768	5.23186
	5.302	5.72017
	5.01191	6.32976
	4.36521	6.27269
	4.58881	6.56837
	5.1594	6.52785
	5.42421	6.84759
	5.57916	6.8715
	5.58021	6.88703
	5.73488	6.62601
	5.61053	6.7034
	5.72964	7.24905
	5.84777	7.52719
	6.59277	7.11724
	7.26755	7.03416
	7.44948	6.89088
	6.89554	7.25257
	6.79901	7.03141
	6.8385	6.89009
	6.85481	7.30236
	6.31236	7.68488
	5.89026	7.69905
	6.08922	7.50404
	6.65931	7.56541
	6.05789	7.76805
	5.87096	7.91684
	5.85884	7.99136
	6.05932	7.90457
	5.86812	7.92714
	5.23057	8.28842
	4.68264	8.28933
	4.72567	8.31327
	4.98804	8.11688
	4.56138	8.43266
	3.97899	8.81051
	3.75562	8.91653
	4.02636	8.90466
	4.23484	8.57134
	3.71664	9.10623
	3.28306	9.42347
	3.2934	9.36618
	3.38106	9.22825
	3.38162	9.12515
	3.06788	9.33639
	2.96515	8.80589
	3.02551	9.00591
	3.36006	9.24153
	3.48003	9.56288
	3.2036	9.45874
	3.26242	8.38829
	3.51689	7.93143
	4.2194	8.29432
	4.10574	8.80565
	4.32971	9.09645
	4.36305	9.16696
	4.51438	9.61766
	5.01146	9.8641
	5.56424	9.66668
	5.70449	8.85032
	5.63575	8.85889
	5.93607	9.52346
	5.78632	10.059
	5.78386	10.3962
	6.08872	10.2031
	6.84505	10.2251
	7.07026	10.4977
	6.74989	10.5146
	6.53585	10.502
	6.71106	10.9104
	6.86378	10.9517
	6.25904	10.4194
	5.82989	9.82027
	6.27557	10.0105
	6.82818	10.0723
	6.84525	10.0482
	6.51091	9.76857
	6.66759	9.50823
	7.28564	9.63099
	7.54572	9.80617
	7.28035	10.0027
	7.07016	9.63975
	7.39384	9.82395
	7.36197	10.1541
	7.19142	10.2964
	6.65769	10.3906
	6.62643	9.94417
	6.4251	9.64082
	6.18612	9.7981
	5.5327	9.84644
	5.30571	9.91814
	5.59773	9.70678
	5.24167	9.26128
	5.12297	8.91726
	5.2022	9.04453
	5.43816	9.05455
	5.86195	8.90677
	6.54826	8.9504
	6.78953	8.5964
	7.06424	8.33078
	7.29004	7.73587
	7.12972	7.2963
	6.83123	7.37885
	6.73098	7.74942
	7.16416	7.74206
	7.74428	7.42789
	7.97276	7.09108
	7.66047	7.00486
	7.73409	6.50715
	7.61487	5.86725
	7.74786	5.66534
	7.75094	5.7058
	7.8846	5.73148
	8.35699	5.53955
	8.78756	5.33895
	8.57891	5.37165
	8.47702	5.346
	8.68207	5.13631
	9.10004	4.82677
	9.1222	4.6835
	8.36824	4.64032
	7.66963	4.19303
	7.70612	3.67307
	7.79853	3.25196
	7.35714	3.17979
	6.52429	3.03292
	6.22423	2.83053
	6.516	2.55614
	6.99773	2.51316
	6.22311	2.29958
	5.34134	2.1408
	5.50448	1.68878
	5.93828	1.7198
	6.17935	1.68063
	6.02764	1.42257
	5.26176	1.18582
	5.51871	1.06689
	6.04748	0.908823
	6.86443	0.605641
	6.51936	0.103064
	6.09446	-0.1147
	5.38437	0.102132
	5.50555	0.096638
	6.01441	0.02287
	5.80488	-0.01406
	6.28079	0.111192
	6.34982	0.052664
	6.45693	-0.291
	5.79853	-0.79269
	5.73343	-0.89033
	6.13877	-0.49896
	7.36182	-0.49422
	7.482	-0.58447
	7.09328	-0.54427
	7.13787	-0.43102
	6.90904	-0.4148
	6.63948	-0.49441
	6.05875	-0.69581
	5.74244	-0.65843
	6.22959	-0.78081
	6.16354	-1.03515
	5.5409	-1.11306
	5.32259	-1.14082
	5.42714	-0.81814
	5.64178	-0.82914
	5.52548	-1.0451
	5.14603	-1.21948
	5.36841	-0.82653
	5.28721	-0.76418
	5.49555	-0.87601
	5.54274	-0.8524
	5.45375	-0.36075
	5.27032	-0.04896
	5.68957	-0.01815
	6.0655	-0.09642
	6.49846	-0.26902
	6.81619	-0.23275
	6.56375	-0.43983
	6.10105	-0.56366
	5.64482	-0.60031
	5.77467	-0.39589
	5.96875	-0.38989
	5.45477	-0.52411
	4.71326	-0.46671
	4.53713	-0.3796
	4.80075	0.024451
	4.86327	-0.00802
	4.14335	0.102073
	3.92514	0.297481
	4.34728	0.626315
	4.42595	0.674605
	4.3369	0.733003
	4.19058	0.569357
	3.73268	0.592678
	3.45895	0.558782
	3.26361	0.468568
	3.05595	0.269079
	2.97207	0.355217
	2.72732	0.74875
	2.30739	0.651912
	1.79417	0.470563
	1.83053	0.486043
	1.89937	0.63523
	2.3954	0.699018
	2.73028	0.583332
	3.11241	0.082092
	3.13191	-0.11189
	3.50453	-0.05852
	3.87486	0.041064
	3.76833	-0.09719
	4.14376	-0.18816
	4.52189	-0.07644
	4.83296	0.015022
	4.82095	-0.05573
	4.448	-0.23065
	3.87142	-0.22529
	3.604	0.186947
	3.349	0.011636
	2.98224	-0.1669
	2.60513	-0.17151
	2.72702	0.268597
	2.77549	0.210371
	2.4411	0.175159
	2.19475	0.033554
	2.06862	0.270483
	2.21333	0.346278
	2.16308	0.178867
	1.95024	-0.09197
	1.28626	0.150526
	1.31708	0.205701
	1.71968	-0.03249
	1.29406	-0.17721
	1.02292	-0.19114
	0.830411	0.081924
	0.871422	-0.18403
	0.67603	-0.70491
	0.019044	-1.12457
	-0.34253	-0.92928
	-0.54159	-0.806
	-0.41611	-0.98328
	-0.67974	-1.19514
	-0.92285	-1.00807
	-1.11661	-0.69294
	-0.90363	-0.97944
	-0.77853	-0.90937
	-0.92869	-0.82637
	-1.02413	-0.62128
	-1.20486	-0.36201
	-1.23618	-0.23603
	-1.42973	-0.14729
	-1.51268	-0.10333
	-1.52127	-0.21226
	-1.30549	-0.46269
	-1.13173	-0.73785
	-1.23233	-0.56123
	-1.36044	-0.54106
	-1.46622	-0.8261
	-1.47579	-0.74754
	-1.21531	-0.55507
	-1.44193	-0.36985
	-1.34584	-0.45783
	-1.25978	-0.3843
	-1.13402	-0.50097
	-0.99281	-0.20917
	-1.0455	-0.34485
	-1.52511	-0.33957
	-1.07625	-0.64121
	-0.99192	-0.41975
	-0.67601	-0.33322
	-0.56837	-0.60562
	-0.6405	-0.73244
	-0.80924	-0.41562
	-0.58429	-0.26822
	-0.48821	-0.23745
	-0.29527	-0.10514
	0.074068	0.168698
	-0.22794	0.660229
	-0.46198	0.811003
	-0.41306	0.895084
	-0.24435	0.830034
	-0.27307	1.19107
	-0.56897	1.29725
	-0.92335	1.4069
	-1.0157	1.06463
	-0.856	1.25177
	-0.88822	1.44002
	-1.10084	1.2743
	-1.46223	0.928097
	-1.44498	0.865523
	-1.33984	1.07536
	-0.96022	0.992593
	-0.91388	0.97836
	-0.8086	0.740468
	-0.67873	0.934093
	-0.74273	0.909442
	-0.76667	0.759855
	-0.52117	0.630276
	-0.19358	0.820624
	0.076594	0.775865
	0.375552	0.69285
	0.182248	0.605202
	0.148077	0.601806
	0.251648	0.408629
	0.542555	0.182142
	0.706521	-0.30271
	0.835596	-0.29657
	1.04006	0.199735
	1.34882	0.299598
	1.27561	0.234453
	1.19769	0.425971
	0.981146	0.513677
	1.18518	0.077358
	1.08601	-0.3141
	0.797202	-0.21223
	0.563385	0.235794
	0.584732	0.370945
	0.821489	0.426958
	0.6499	-0.39201
	0.28864	-0.83871
	0.206344	-0.56395
	0.068682	-0.3072
	0.563846	0.184309
	0.78798	-0.00476
	0.530041	-0.10856
	0.480948	-0.42575
	0.720743	-0.14293
	1.03313	0.320898
	1.16581	0.788399
	0.963007	0.315795
	0.924848	-0.32833
	1.04445	-0.5618
	1.0875	0.009016
	0.803137	0.1468
	0.635083	-0.20989
	0.617755	-0.8014
	0.818328	-0.35876
	0.718109	0.172091
	0.589641	0.513962
	0.246267	0.920442
	0.129153	0.675869
	-0.18792	0.406404
	-0.61609	0.073565
	-0.66591	0.128206
	-0.64343	0.52034
	-0.69317	0.907976
	-0.86664	0.322661
	-1.16037	-0.32691
	-1.53188	-0.20789
	-1.28508	0.293638
	-1.02297	0.427692
	-1.27924	0.374744
	-1.64461	0.4638
	-1.79003	1.16725
	-1.63076	1.38761
	-1.36651	1.36521
	-1.36604	1.58838
	-1.68054	2.04642
	-1.70192	2.16936
	-1.28769	2.14872
	-0.89467	1.77945
	-1.27496	1.77106
	-1.53091	1.74948
	-1.59121	1.75652
	-1.26815	2.20236
	-1.08079	2.71422
	-1.53979	2.93301
	-1.72832	2.653
	-1.55243	2.39627
	-1.18483	2.43844
	-1.41221	2.55547
	-1.61399	2.35454
	-1.78697	2.07194
	-1.59723	1.93838
	-1.16828	2.09136
	-1.06018	1.98217
	-1.21785	1.38926
	-1.36399	0.788704
	-1.22123	1.21186
	-0.86821	1.44018
	-0.83294	1.26079
	-1.18084	1.24106
	-0.97007	1.50825
	-1.09595	1.64964
	-1.09932	1.49975
	-0.89184	0.60617
	-0.66039	0.65091
	-0.65806	0.814177
	-0.80053	0.71516
	-0.80082	0.796006
	-0.52409	1.14978
	-0.00372	1.20751
	0.252315	1.25195
	0.070063	1.11831
	0.084019	1.21834
	0.453165	1.43058
	0.976759	1.43071
	0.711314	1.51644
	0.487702	1.39701
	0.551218	1.42214
	0.676069	1.2831
	0.763054	0.976979
	0.688514	0.883661
	0.432297	1.25623
	0.198551	1.17393
	0.460365	1.17523
	0.10364	1.03338
	0.038177	1.13172
	0.314116	1.32079
	0.301224	1.26349
	0.04325	1.11658
	-0.17615	1.22661
	-0.05496	1.03739
	0.300219	0.776686
	0.366814	0.222609
	-0.27337	0.067681
	-0.74984	0.3358
	-0.82301	0.403884
	-0.57112	0.196403
	-0.68048	0.188297
	-1.20815	0.541124
	-1.11468	0.553464
	-0.79487	0.602499
	-0.41952	0.447856
	-0.44564	0.722333
	-0.62132	0.426875
	-0.80995	-0.02527
	-0.44587	-0.26793
	-0.31013	-0.07316
	-0.65623	0.096887
	-0.9879	-0.12378
	-0.84872	-0.24066
	-0.86498	-0.19552
	-0.7694	-0.12056
	-0.94998	-0.16099
	-1.03153	-0.56006
	-1.21468	-0.27839
	-1.12471	-0.17613
	-1.26143	0.025994
	-1.03622	-0.19157
	-0.97144	-0.40608
	-0.87145	-0.16077
	-0.73526	-0.37388
	-0.66665	-0.65926
	-0.52301	-0.73799
	-0.64553	-0.34054
	-0.71814	-0.26804
	-0.8568	-0.28046
	-0.76166	-0.27794
	-0.40637	-0.09861
	-0.49412	0.065206
	-0.41901	-0.12955
	-0.39532	-0.28587
	-0.18287	-0.29808
	-0.07004	-0.20927
	0.301901	-0.51659
	0.384658	-0.66574
	0.489267	-0.79677
	0.782245	-0.65915
	0.479955	-0.85564
	0.376157	-0.84953
	0.396763	-0.79751
	0.311541	-0.55861
	0.700412	-0.49778
	0.815267	-0.57315
	0.614514	-0.47841
	0.374955	-0.34933
	0.52872	-0.33007
	0.457728	-0.60275
	0.488905	-0.94332
	0.144224	-0.73053
	0.549158	-0.63294
	0.447051	-0.58355
	0.268033	-0.70222
	-0.23118	-0.51714
	-0.15482	-0.08753
	0.232607	-0.01991
	0.491805	-0.20828
	0.098319	-0.09068
	-0.15183	0.179517
	-0.0401	0.237578
	-0.13999	-0.09686
	-0.49544	-0.25311
	-0.64467	-0.10673
	-0.42842	-0.15645
	-0.54483	-0.39817
	-0.87934	-0.59562
	-1.11706	-0.23803
	-1.26492	-0.28438
	-1.09164	-0.24829
	-0.81178	-0.31405
	-1.00732	-0.21516
	-1.28243	-0.05106
	-1.29076	-0.18166
	-0.80872	-0.35397
	-0.52586	-0.29939
	-0.85676	-0.1876
	-1.22172	-0.37741
	-1.20809	-0.57464
	-0.8205	-0.70434
	-0.78547	-0.63872
	-1.15674	-0.44749
	-1.23143	-0.57346
	-1.1356	-0.43414
	-0.98314	-0.07823
	-0.94188	-0.10946
	-0.80439	-0.4374
	-0.52996	-0.55949
	-0.41884	-0.32146
	0.231643	0.098292
	0.166338	0.203171
	0.518531	0.146485
	0.947582	-0.36046
	1.25021	-0.20476
	1.42599	0.078832
	1.92894	0.24938
	2.52059	0.517695
	2.66109	0.714805
	2.7925	0.730898
	2.96896	0.698127
	3.15956	0.614134
	3.20588	0.791829
	2.69253	0.974307
	2.37282	0.748459
	2.16018	0.678922
	2.73077	0.744951
	2.811	0.731672
	2.6408	0.602243
	2.65614	0.250369
	2.30197	-0.10721
	2.12657	0.198597
	1.87351	0.145219
	1.73493	0.047523
	2.27991	0.238964
	2.76932	0.307694
	3.26787	0.569807
	3.23039	0.307201
	3.16991	0.177358
	3.16657	0.186948
	3.36164	0.407002
	3.67705	0.404447
	3.36215	0.305987
	3.43759	0.442239
	3.5651	0.508163
	3.6571	0.374003
	3.48185	0.20597
	3.21634	0.040045
	3.06346	0.220129
	3.20774	0.207517
	3.18371	0.274942
	3.33917	0.414275
	3.33394	0.704953
	3.36497	0.799124
	3.06379	0.738703
	3.0615	0.819556
	3.1103	0.985621
	3.13809	0.927407
	3.37317	0.443517
	3.19634	0.360069
	2.9937	0.367155
	3.1589	0.692332
	3.18852	0.765104
	3.41761	0.679999
	3.4408	0.638674
	3.39424	0.939061
	3.44034	0.772959
	3.3376	0.720751
	3.34142	0.309502
	3.46549	0.408606
	3.60985	0.471809
	3.73866	0.498195
	3.82728	0.660832
	3.56323	0.84494
	3.63073	0.718914
	3.76424	0.393123
	3.79779	0.183172
	4.19918	0.17305
	4.53191	0.355668
	4.36317	0.109252
	4.56894	0.170509
	4.40252	0.200931
	4.46364	0.280045
	4.56953	0.196365
	4.78331	-0.01354
	4.76466	-0.43522
	4.60141	-0.27309
	4.4107	-0.26294
	4.50291	-0.42029
	4.33583	-0.22728
	4.43966	-0.03146
	4.3921	-0.02513
	4.64843	-0.26722
	4.61336	-0.23147
	4.34606	-0.21629
	4.51545	-0.19758
	4.3677	-0.34545
	4.4669	-0.71625
	4.37145	-0.67422
	4.38399	-0.41937
	4.36229	-0.53019
	4.35834	-0.51764
	4.17919	-0.59816
	4.11071	-0.47704
	4.08266	-0.45837
	4.19665	-0.36327
	4.12214	-0.26493
	4.1049	-0.19679
	3.99297	-0.03999
	4.12301	-0.15625
	4.24345	-0.42302
	4.48085	-0.48363
	4.40153	-0.23063
	4.38421	-0.3195
	4.36986	-0.4277
	4.44215	-0.44556
	3.99067	-0.32592
	3.86544	-0.20669
	4.00293	-0.1944
	4.17906	-0.21113
	3.73589	0.037019
	3.35745	-0.01775
	3.24204	-0.06758
	3.3401	-0.16042
	3.41633	-0.14019
	3.44085	0.033385
	2.91691	-0.22817
	2.54245	-0.3127
	2.55398	-0.37313
	2.54027	-0.14477
	2.5315	0.108168
	2.12248	-0.11241
	1.98725	0.007548
	2.00462	0.119809
	2.00827	0.21411
	2.00507	0.188416
	1.78016	0.127468
	2.04832	0.093578
	2.25426	0.142576
	1.93505	0.090203
	1.34284	-0.09307
	1.24708	-0.27842
	1.43715	0.038005
	1.38416	0.025767
	1.05113	0.045242
	0.836302	0.066509
	0.716052	0.19003
	0.703288	0.331305
	0.244221	0.517344
	-0.63242	0.430307
	-0.67459	0.34865
	-0.61827	0.433943
	-0.59022	0.102503
	-0.70083	-0.17935
	-0.60836	0.088094
	-0.36169	0.553714
	-0.28141	0.8108
	-0.59804	0.72087
	-0.71242	0.579205
	-0.49427	0.738508
	-0.35249	0.791319
	-0.44981	0.773019
	-0.68368	0.762775
	-0.76039	0.815995
	-0.6603	1.02373
	-0.50714	0.982805
	-0.59788	0.929345
	-0.70359	0.966652
	-0.72133	1.04015
	-0.49855	1.06811
	-0.47692	1.07446
	-0.63913	1.02179
	-0.58835	1.12921
	-0.35747	0.86715
	-0.25212	0.52776
	-0.26872	0.387678
	-0.39301	0.451504
	-0.28619	0.573626
	-0.13859	0.554072
	-0.28711	0.352194
	-0.59458	0.462682
	-0.80115	0.54276
	-0.65146	0.471978
	-0.13217	0.490894
	-0.14363	0.26675
	-0.45511	0.380707
	-0.64106	0.378115
	-0.38004	0.212979
	-0.29811	0.211256
	-0.31568	0.389848
	-0.15134	0.32604
	-0.15125	0.043352
	0.10511	-0.06003
	0.075196	-0.01591
	-0.3728	0.096051
	-0.60876	0.162616
	-0.54511	-0.05215
	-0.41561	-0.09108
	-0.43945	0.218338
	-0.29446	0.281685
	-0.42015	0.153062
	-0.18488	0.083728
	-0.06451	0.293316
	-0.29018	0.307914
	-0.57615	0.330051
	-0.46055	0.181272
	-0.31699	0.214691
	0.168433	0.332743
	-0.07633	0.103219
	-0.50063	-0.15018
	-0.57044	-0.24494
	-0.32613	-0.06045
	-0.24136	0.069934
	-0.36442	-0.17342
	-0.36786	-0.18906
	-0.39862	0.15314
	-0.1757	0.290236
	-0.29813	0.239243
	-0.69032	0.126514
	-0.91996	0.096721
	-0.68442	0.240624
	-0.83028	0.419429
	-0.80644	0.568285
	-0.55169	0.776674
	-0.67133	0.908545
	-0.66035	0.871309
	-0.61101	0.898328
	-0.67535	0.763029
	-0.46632	0.814832
	-0.51924	0.86661
	-0.47779	0.838883
	-0.28874	0.747019
	-0.48927	0.620224
	-0.44804	0.769544
	-0.39138	0.50551
	-0.2947	0.493751
	-0.24429	0.368786
	-0.31312	0.464995
	-0.6381	0.512775
	-0.55421	0.208824
	-0.29383	0.324714
	-0.13959	0.460023
	-0.36102	0.458923
	-0.47606	0.388563
	-0.2468	0.331167
	-0.38974	0.270106
	-0.44684	0.32737
	-0.43835	0.224078
	-0.35499	-0.06901
	-0.37082	-0.11933
	-0.30764	0.092283
	-0.13769	0.037494
	-0.15339	0.003299
	-0.21255	0.019936
	-0.19957	0.145533
	-0.24053	0.119516
	-0.25661	0.250701
	-0.45812	0.383036
	-0.4859	0.446666
	-0.49252	0.691266
	-0.51474	0.669603
	-0.44622	0.597271
	-0.48151	0.660687
	-0.35459	0.72446
	-0.31532	0.653244
	-0.17095	0.500855
	-0.33816	0.266747
	-0.5141	0.179935
	-0.52357	0.288112
	-0.5583	0.016234
	-0.52049	-0.09284
	-0.54154	-0.14257
	-0.50122	0.024311
	-0.67029	0.054995
	-0.66501	-0.01771
	-0.6693	-0.05368
	-0.90563	0.128516
	-1.04977	0.194032
	-0.84955	0.102151
	-0.59989	-0.01267
	-0.34124	-0.24591
	-0.28338	-0.16256
	-0.31489	-0.24777
	-0.31039	-0.4076
	0.063567	-0.53622
	0.081281	-0.31028
	-0.09112	0.000694
	-0.42142	0.184746
	-0.45902	0.387981
	-0.58401	0.398637
	-0.70804	0.689863
	-0.77037	0.591137
	-0.91484	0.557805
	-0.8429	0.535688
	-0.55384	0.616936
	-0.59589	0.618152
	-0.64403	0.483803
	-0.5938	0.304249
	-0.3711	0.108137
	-0.21777	0.467808
	-0.35647	0.571107
	-0.40651	0.394294
	-0.43043	0.384402
	-0.56399	0.472545
	-0.40736	0.526026
	-0.40953	0.414769
	-0.69741	0.150258
	-0.7478	0.236159
	-0.69126	0.523625
	-0.59874	0.34537
	-0.82061	0.270079
	-0.63444	0.036022
	-0.49404	0.147934
	-0.32882	0.402112
	-0.39486	0.416685
	-0.47808	0.318989
	-0.39493	0.411338
	-0.50064	0.605654
	-0.30257	0.676094
	-0.3726	0.729174
	-0.29642	0.611166
	-0.46922	0.766114
	-0.3008	0.837198
	-0.40618	0.882096
	-0.51112	0.478887
	-0.45485	0.392585
	-0.49687	0.526747
	-0.21798	0.470089
	-0.27416	0.61528
	-0.29359	0.855679
	-0.36755	1.19699
	-0.31656	1.50246
	-0.43176	1.48087
	-0.26234	1.64229
	-0.13373	1.94307
	-0.13004	2.05896
	-0.4269	1.83642
	-0.60534	2.05762
	-0.42744	2.34983
	-0.79165	2.66027
	-0.83052	2.62491
	-0.87801	2.47708
	-0.46294	2.41449
	-0.12745	2.37727
	-0.18623	2.25771
	-0.29002	2.47467
	-0.17091	2.65949
	-0.14342	2.9195
	0.022882	3.41358
	0.033099	3.9216
	-0.26976	4.13705
	-0.22738	4.16397
	-0.22346	4.58461
	-0.29274	4.81754
	-0.3986	5.27855
	-0.48348	5.37833
	-0.39805	5.78073
	-0.21148	6.01542
	-0.03605	5.98808
	-0.14328	6.42973
	-0.11045	6.51981
	-0.03182	6.91437
	0.053052	6.97005
	-0.07426	7.61673
	-0.12498	7.56473
	-0.41352	7.83002
	-0.2556	7.96783
	-0.55706	8.07861
	-0.78198	7.90333
	-0.57275	7.96545
	-0.24565	7.98888
	0.087009	7.9192
	0.008844	7.93512
	-0.07786	7.73064
	0.163524	8.01913
	0.215388	8.05601
	0.209945	7.96845
	0.137516	7.84603
	-0.16793	8.08268
	-0.09383	8.20513
	0.215646	8.19885
	0.273977	7.72424
	0.437315	7.42209
	0.186658	8.00263
	0.754811	7.91197
	1.16632	7.22896
	0.99515	7.37378
	0.663079	7.6132
	0.624586	7.49606
	1.08549	7.03473
	1.17596	6.68612
	1.081	6.94935
	1.12183	6.72029
	1.10488	6.46379
	1.13473	6.33446
	1.33289	6.41783
	1.06999	6.88971
	0.980884	6.88624
	0.935052	7.04199
	0.771655	7.26147
	0.688187	7.86917
	0.436843	8.06991
	0.309023	8.03228
	0.467446	8.43556
	0.50506	8.8718
	0.488389	8.66884
	0.469737	8.39343
	0.778253	8.73906
	0.826127	9.343
	0.4895	9.6602
	0.1756	9.78708
	0.136965	9.13057
	0.544662	8.93994
	0.526506	9.39936
	0.409119	9.53702
	0.422645	9.74124
	0.596503	9.06514
	0.680777	8.96847
	0.892841	9.04848
	0.856737	9.10046
	0.709488	9.29178
	0.461167	9.42342
	0.586789	9.23415
	0.552212	8.92863
	0.42618	8.50008
	0.468462	8.48956
	0.670488	8.81684
	0.769822	8.8015
	0.9807	8.69606
	0.75905	8.6243
	0.656687	8.67063
	0.888332	8.43117
	0.941187	8.01129
	1.26991	7.13611
	1.12595	6.749
	1.22626	7.33508
	1.44532	7.09396
	1.34624	6.41617
	0.940345	6.13394
	0.929542	6.94904
	1.24151	7.04704
	1.35275	7.00654
	1.18811	6.7543
	1.21012	6.93773
	1.21479	7.38893
	1.44419	7.33199
	1.34609	7.29282
	1.27188	7.55119
	1.26446	8.01776
	1.37677	8.01898
	1.41865	7.7289
	1.44379	7.70462
	1.40291	7.85903
	1.24697	7.79336
	1.10243	7.50411
	1.33425	7.45896
	1.0641	7.54011
	0.736328	7.37072
	0.771138	7.11711
	0.952339	7.19418
	1.15056	7.35097
	1.29414	7.56235
	1.17482	7.36202
	0.820187	7.16873
	1.14053	7.21804
	0.739269	7.76105
	0.886263	7.90681
	1.04488	7.41272
	0.916996	6.83142
	1.20397	6.93082
	1.1684	7.73254
	1.17684	7.99745
	1.17011	7.98088
	1.1142	7.41587
	0.967003	7.27325
	0.876351	7.41564
	0.829238	7.38788
	0.734665	7.10198
	0.876425	6.90773
	1.09945	6.90681
	1.2254	6.64518
	1.19972	6.43584
	1.28421	6.04086
	1.42612	5.87706
	1.46514	5.66218
	1.09471	5.50723
	0.937957	5.19046
	0.963278	4.93825
	1.26449	4.47008
	1.27984	4.05804
	1.22396	3.86402
	1.19325	3.75078
	1.1516	3.56754
	1.18163	3.32897
	1.09434	3.4116
	0.985363	3.68222
	0.977485	3.82621
	0.816146	3.61202
	0.871976	3.66412
	0.698627	4.05493
	0.449801	4.33499
	0.493861	4.44054
	0.528952	4.22892
	0.479032	4.25256
	0.336421	4.52938
	0.232096	4.58832
	0.21254	4.42884
	0.103567	3.9847
	0.008557	4.08776
	0.00218	4.27201
	-0.00738	3.94017
	0.011178	3.81402
	-0.07093	3.43086
	-0.10781	3.45077
	-0.26704	3.35547
	-0.1137	3.50917
	-0.17639	3.60212
	-0.17665	3.98799
	-0.37227	4.04478
	-0.66754	3.93902
	-0.57799	3.75264
	-0.54182	3.7653
	-0.43188	3.82388
	-0.54461	3.37474
	-0.30651	3.1868
	-0.01217	3.09079
	-0.17635	3.28243
	-0.1159	3.14904
	-0.22034	3.09213
	-0.02752	2.97842
	0.112615	3.03878
	0.104166	2.87563
	0.086474	2.54262
	0.026956	2.62275
	0.105388	2.72242
	0.193825	2.86998
	0.077137	2.69541
	0.049049	2.61302
	-0.09969	2.79013
	0.017306	3.00197
	0.232351	2.89634
	0.247079	2.82487
	0.417891	2.65635
	0.614623	2.87417
	0.823271	3.18532
	0.883655	3.21417
	0.959689	3.16274
	0.959076	2.98836
	0.959888	3.19321
	0.906408	3.19468
	1.08406	3.32071
	0.650629	3.4973
	0.605319	3.86403
	0.608811	3.84156
	0.685975	3.63819
	0.438868	3.67421
	0.18573	3.91234
	0.179597	3.89647
	0.6748	3.83011
	0.640239	3.95287
	0.492333	3.87893
	0.255469	3.44381
	0.494292	2.93107
	0.497299	2.49191
	0.518783	2.39834
	0.186373	2.46306
	0.141472	2.22593
	0.302057	1.67852
	0.440006	1.30452
	0.230696	1.4927
	0.086654	1.69055
	0.269516	1.75043
	0.815814	1.47726
	1.05212	1.37871
	1.06785	1.74765
	1.13254	2.10248
	0.952393	2.11275
	0.76599	1.74306
	0.771926	1.7066
	0.999247	1.62059
	0.657263	1.51433
	0.75283	1.3706
	0.771431	1.60601
	0.667799	1.17864
	0.341276	0.916274
	0.308848	0.827433
	0.307552	1.10181
	0.60768	1.20049
	0.677976	0.68109
	0.58471	5.8e-05
	0.629883	-0.29126
	0.605991	0.112285
	0.761169	0.031519
	0.533675	-0.1385
	0.435505	-0.37567
	0.322944	-0.48891
	0.438674	-0.63409
	0.441322	-1.14036
	0.50044	-1.32659
	0.243809	-1.25381
	0.267945	-1.00469
	0.354089	-0.90986
	0.184605	-1.24611
	0.043381	-1.22024
	-0.21421	-0.65536
	-0.161	-0.58195
	0.214613	-0.5319
	0.217573	-0.7191
	0.049471	-0.26969
	0.155982	-0.10158
	0.069654	0.026126
	0.268952	-0.17987
	0.082735	0.137527
	-0.13492	0.430563
	-0.46772	0.751889
	-0.31372	0.587564
	-0.02492	0.288636
	-0.30564	0.481979
	-0.33034	0.402384
	-0.48783	0.47187
	-0.23011	0.583842
	-0.27002	0.970761
	-0.67113	0.836804
	-0.34068	0.673204
	0.017341	0.737028
	-0.00273	1.32922
	0.062022	1.97146
	0.05511	2.11099
	0.25784	2.03455
	0.629005	2.29645
	1.10049	3.2249
	0.87705	3.37824
	0.523218	3.35429
	0.571966	3.21381
	1.06374	3.77608
	1.05615	4.41125
	0.638507	4.38332
	0.498053	3.5679
	0.473997	3.155
	1.06958	3.64825
	1.20647	3.65482
	1.0653	3.73857
	0.766298	3.04533
	0.794047	2.87458
	1.01475	2.67367
	1.28491	2.76464
	0.866973	2.57103
	0.660416	2.62095
	0.752492	2.11138
	1.21296	1.56119
	1.70263	1.2975
	1.05406	1.2182
	0.891272	1.55951
	0.927474	1.64496
	1.01022	1.15588
	1.049	0.800313
	0.907126	1.19923
	0.875668	1.50223
	0.970797	1.73713
	1.14007	1.42792
	1.30965	1.14925
	0.89972	0.9992
	1.08193	0.776699
	1.16433	0.72039
	1.14397	0.768745
[truncated: 1,563 more rows]

## Sheet: Fig.4e
	1	2	3	4	5	6	7	8	9	10	11	12	13	14
-9.98759	2.0072	0.869881	7.28003	0.29759	-0.99522	0.751362	14.7272	9.47549	3.56951	6.4718	3.18162	-0.00556	-1.84419	-1.24356
-9.95942	2.01663	0.868851	7.37429	0.251792	-1.13768	0.751362	14.7272	9.46905	3.56951	6.52699	3.18162	-0.00556	-1.4991	-1.24356
-9.93125	2.01663	0.866936	7.45112	0.204541	-1.23229	0.751362	14.7272	9.28284	3.56951	6.54196	3.21661	-0.04351	-1.06458	-1.24356
-9.90308	2.01663	0.854476	7.52474	0.168043	-1.26383	0.733285	14.7272	9.05792	3.56951	6.5692	3.33394	-0.04351	-0.80696	-1.24356
-9.87491	2.01663	0.839681	7.58271	0.111072	-1.34251	0.714771	14.7272	8.97314	3.56951	6.59463	3.44343	-0.04351	-0.72756	-1.24356
-9.84674	2.01663	0.836134	7.58271	0.028304	-1.39927	0.701776	14.7272	8.92652	3.56951	6.60238	3.47483	-0.04351	-0.66031	-1.24356
-9.81857	2.01663	0.835676	7.58271	-0.04021	-1.42244	0.663624	14.7272	8.79828	3.56951	6.60238	3.49503	-0.04351	-0.48854	-1.24356
-9.7904	2.01663	0.83475	7.58271	-0.09544	-1.44811	0.628336	14.7272	8.58487	3.56951	6.60238	3.53946	-0.04351	-0.32978	-1.24356
-9.76223	2.01663	0.827671	7.62821	-0.15272	-1.47321	0.562282	14.7272	8.4407	3.56223	6.60238	3.58582	-0.04351	-0.25809	-1.24356
-9.73406	2.01663	0.820582	7.62821	-0.20105	-1.50375	0.497998	14.7272	8.39988	3.55863	6.60238	3.59613	-0.04351	-0.02909	-1.24356
-9.70589	2.01663	0.817442	7.62821	-0.24544	-1.54036	0.487538	14.7272	8.31097	3.54607	6.60238	3.59613	-0.04351	0.147396	-1.24356
-9.67772	2.01663	0.813507	7.62821	-0.26796	-1.57747	0.464945	14.7272	8.09963	3.53402	6.60238	3.59613	-0.04351	0.220243	-1.24356
-9.64955	2.01663	0.797763	7.62821	-0.28903	-1.67571	0.399743	14.7272	7.75679	3.50872	6.60238	3.59613	-0.04351	0.293089	-1.24356
-9.62138	2.01663	0.778637	7.62821	-0.32105	-1.82262	0.328667	14.7272	7.49651	3.48789	6.60238	3.59613	-0.04351	0.333315	-1.24356
-9.59321	2.0072	0.772071	7.62821	-0.33831	-1.94895	0.296987	14.4016	7.41651	3.48789	6.60238	3.59613	-0.04351	0.375609	-1.24356
-9.56504	2.0072	0.767718	7.62821	-0.37676	-2.08056	0.286063	14.2866	7.36758	3.48789	6.60238	3.59613	-0.04351	0.40743	-1.24356
-9.53687	2.0072	0.758246	7.58271	-0.42545	-2.08335	0.283117	14.2315	7.22198	3.48789	6.60238	3.59613	-0.04351	0.438165	-1.24356
-9.5087	2.0072	0.751199	7.58271	-0.46643	-2.08335	0.269199	14.08	6.87993	3.51455	6.60238	3.59613	-0.04351	0.495627	-1.24356
-9.48053	2.0072	0.746944	7.58271	-0.50276	-2.08335	0.241892	13.799	6.58322	3.51455	6.60238	3.59613	-0.04351	0.558114	-1.24356
-9.45236	1.99951	0.746944	7.58271	-0.51409	-2.15837	0.182137	13.6234	6.45168	3.54607	6.71997	3.59613	-0.04351	0.56782	-1.24356
-9.42419	1.9943	0.74718	7.58271	-0.51857	-2.1779	0.114898	13.6234	6.31964	3.55863	6.89898	3.59613	-0.04351	0.598599	-1.24356
-9.39602	1.9943	0.74718	7.58271	-0.53983	-2.19993	0.08493	13.6234	6.22105	3.56317	7.28939	3.59613	-0.04351	0.63921	-1.23892
-9.36785	1.9943	0.74718	7.58271	-0.56943	-2.19993	0.069013	13.6085	6.03056	3.56317	7.9125	3.59613	-0.04351	0.696902	-1.21042
-9.33968	1.9943	0.74718	7.58271	-0.58487	-2.19993	0.051566	13.5103	5.85094	3.56317	8.32277	3.59613	-0.04351	0.77304	-1.17393
-9.31151	1.99078	0.74718	7.58271	-0.60946	-2.19993	0.039465	13.3853	5.80256	3.56317	8.58798	3.66829	-0.04351	0.811825	-1.01505
-9.28334	1.98137	0.74718	7.58271	-0.6386	-2.21233	-0.00785	13.3575	5.73626	3.56317	8.95874	3.7606	0.025758	0.8461	-0.87536
-9.25517	1.98137	0.74718	7.58271	-0.65961	-2.21233	-0.07322	13.2847	5.70709	3.56317	9.47384	3.78728	0.090862	0.886153	-0.83719
-9.227	1.98137	0.74718	7.58271	-0.68429	-2.21233	-0.1002	13.1871	5.64567	3.56317	9.91974	3.79052	0.173428	0.96747	-0.79446
-9.19883	1.97242	0.74718	7.58271	-0.7199	-2.21233	-0.11132	13.1168	5.48302	3.56317	10.1669	3.81745	0.245807	1.04417	-0.77527
-9.17067	1.97071	0.75399	7.58271	-0.75256	-2.21233	-0.1339	13.0696	5.3545	3.56317	10.2913	3.87943	0.262653	1.12631	-0.74041
-9.1425	1.95929	0.75399	7.58271	-0.79108	-2.21233	-0.1339	13.0491	5.3215	3.56317	10.2981	3.93341	0.290919	1.19897	-0.6929
-9.11433	1.92461	0.75399	7.62821	-0.84472	-2.21233	-0.1339	13.0435	5.29165	3.56317	10.3576	3.95757	0.431616	1.21108	-0.6659
-9.08616	1.89687	0.72765	7.74795	-0.87142	-2.21233	-0.1528	12.922	5.24283	3.56317	10.4165	4.03047	0.568879	1.22658	-0.65457
-9.05799	1.86886	0.711523	7.74795	-0.9033	-2.21786	-0.17207	12.6478	5.15374	3.56317	10.4318	4.12369	0.681776	1.24192	-0.64742
-9.02982	1.83875	0.702532	7.74795	-0.93669	-2.21786	-0.20021	12.4892	5.04562	3.56317	10.4534	4.17572	1.03088	1.26732	-0.63398
-9.00165	1.83096	0.68925	7.74795	-0.95174	-2.21786	-0.20021	12.4556	4.96612	3.56317	10.512	4.20255	1.40263	1.28147	-0.59551
-8.97348	1.82068	0.677481	8.0709	-0.98146	-2.21786	-0.20021	12.3858	4.93061	3.56317	10.5713	4.17572	1.62711	1.28406	-0.56183
-8.94531	1.79225	0.677481	8.34354	-1.00225	-2.21786	-0.20021	12.2094	4.92223	3.58408	10.5878	4.05898	1.85069	1.29057	-0.51123
-8.91714	1.76612	0.670683	8.34354	-1.01189	-2.21786	-0.20021	12.0432	4.8863	3.62098	10.5947	3.95757	2.04761	1.30629	-0.46095
-8.88897	1.75588	0.662901	8.34354	-1.03357	-2.21786	-0.20021	11.9625	4.85095	3.71724	10.6284	3.95757	2.13863	1.32104	-0.32123
-8.8608	1.74558	0.662901	8.34354	-1.07768	-2.22811	-0.20021	11.761	4.84377	3.83531	10.6607	3.93341	2.13863	1.32771	-0.16518
-8.83263	1.73605	0.662901	8.34354	-1.07768	-2.22811	-0.20021	11.6052	4.77626	4.00991	10.6638	3.9416	2.13863	1.34399	-0.05427
-8.80446	1.73111	0.662901	8.34354	-1.07768	-2.24665	-0.20021	11.589	4.70524	4.21998	10.6726	3.96733	2.13863	1.36435	0.056733
-8.77629	1.72926	0.660917	8.34354	-1.11527	-2.24665	-0.20021	11.5569	4.69424	4.53704	10.7018	4.01839	2.14812	1.3961	0.103356
-8.74812	1.7193	0.650136	8.34354	-1.20558	-2.24665	-0.17207	11.3294	4.6817	4.79024	10.7391	4.15074	2.14812	1.43527	0.154497
-8.71995	1.70839	0.644484	8.34354	-1.3096	-2.26211	-0.1528	11.0327	4.66472	4.93522	10.7564	4.3493	2.14812	1.45737	0.306676
-8.69178	1.70305	0.6387	8.34354	-1.33835	-2.26211	-0.14954	10.8283	4.63497	5.1387	10.7592	4.3493	2.14812	1.46874	0.430686
-8.66361	1.69911	0.6387	8.34354	-1.34711	-2.26211	-0.14954	10.6828	4.59172	5.28014	10.7859	4.15225	2.14812	1.47565	0.44397
-8.63544	1.69782	0.637253	8.34354	-1.35944	-2.24665	-0.14954	10.6025	4.56759	5.38137	10.8195	4.06939	2.14812	1.4927	0.476829
-8.60727	1.69307	0.63437	8.34354	-1.37396	-2.22811	-0.13314	10.5402	4.56022	5.45376	10.8277	4.01839	2.14812	1.57725	0.501532
-8.5791	1.68093	0.630854	8.14639	-1.40926	-2.22091	-0.12696	10.4375	4.5503	5.67871	10.829	3.96733	2.14812	1.67661	0.556065
-8.55093	1.66909	0.624562	7.82344	-1.45447	-2.22091	-0.13006	10.3317	4.53253	5.8819	10.8586	3.9416	2.14812	1.72924	0.632271
-8.52276	1.65461	0.615289	7.61569	-1.46948	-2.22091	-0.15204	10.305	4.50972	5.96183	10.8987	3.9105	2.14812	1.78157	0.668498
-8.49459	1.62444	0.594416	7.56359	-1.51216	-2.21538	-0.17207	10.2689	4.48641	6.05636	10.9294	3.83445	2.14812	1.82596	0.681129
-8.46642	1.59997	0.576319	7.51314	-1.57869	-2.18991	-0.17207	10.2162	4.46057	6.17675	10.96	3.76089	2.14812	1.84306	0.716427
-8.43825	1.5903	0.576319	7.51314	-1.63459	-2.16768	-0.15204	10.1743	4.41735	6.29918	10.9773	3.67941	2.14812	1.8594	0.765064
-8.41008	1.56899	0.575312	7.51314	-1.68436	-2.15932	-0.14632	10.1743	4.36301	6.363	10.9773	3.59613	2.14812	1.8812	0.800711
-8.38191	1.55168	0.573564	7.51314	-1.68436	-2.15	-0.14632	10.1568	4.28938	6.44703	10.9773	3.56993	2.14812	1.90936	0.831036
-8.35374	1.5489	0.569972	7.4595	-1.68436	-2.14431	-0.14632	10.1568	4.21533	6.52304	10.9819	3.53019	2.14812	1.96021	0.844249
-8.32557	1.54387	0.560359	7.4595	-1.77804	-2.13491	-0.14632	10.1568	4.15759	6.57768	10.9819	3.49884	2.14812	1.99402	0.869017
-8.2974	1.53182	0.560359	7.4595	-1.85291	-2.1265	-0.14632	10.1448	3.88314	6.63982	10.9819	3.49434	2.14812	2.00108	0.915269
-8.26923	1.52122	0.560359	7.4595	-1.85756	-2.12208	-0.14632	10.1176	3.64106	6.6849	10.9819	3.49434	2.14812	2.02423	0.962721
-8.24106	1.50337	0.560359	7.4595	-1.91246	-2.1073	-0.14632	10.0975	3.60314	6.70186	10.9819	3.49434	2.14812	2.12133	1.13926
-8.21289	1.46923	0.541075	7.4595	-2.01692	-2.06704	-0.16881	10.1176	3.43655	6.7133	10.9819	3.49434	2.14812	2.21521	1.31847
-8.18472	1.44312	0.529439	7.4595	-2.08224	-2.02925	-0.2126	10.1176	3.28435	6.72056	10.9819	3.49434	2.13863	2.24417	1.36752
-8.15655	1.44312	0.528051	7.4595	-2.11072	-2.01579	-0.2126	10.1176	2.87562	6.73194	10.9819	3.49434	2.0733	2.26027	1.3931
-8.12838	1.43177	0.528051	7.4595	-2.12796	-2.00832	-0.24605	10.0975	2.45275	6.73194	10.9819	3.49434	2.00779	2.27294	1.39778
-8.10021	1.42397	0.521672	7.38634	-2.16546	-2.00832	-0.25678	10.0752	2.3984	6.74934	10.9924	3.49434	1.94773	2.28519	1.41847
-8.07204	1.41491	0.512438	7.20421	-2.16546	-2.00832	-0.26571	10.0752	2.34656	6.74934	11.0735	3.49434	1.87389	2.35928	1.58479
-8.04387	1.41491	0.50165	7.05062	-2.16546	-2.00248	-0.30154	10.0752	2.2579	6.74934	11.1502	3.49434	1.8416	2.59941	1.7669
-8.0157	1.41491	0.494253	6.9515	-2.16546	-1.98452	-0.33122	10.0752	2.10691	6.74934	11.174	3.49434	1.8416	2.78027	2.03811
-7.98753	1.41491	0.491746	6.82602	-2.19113	-1.91058	-0.35838	10.0444	1.93885	6.74934	11.284	3.49434	1.8416	2.86631	2.3356
-7.95936	1.41491	0.484741	6.74228	-2.20364	-1.81916	-0.35838	10.0279	1.81812	6.74934	11.3875	3.49434	1.8416	2.98316	2.40063
-7.93119	1.41491	0.477762	6.64494	-2.20364	-1.81916	-0.35838	10.0087	1.70663	6.74934	11.6795	3.35929	1.8416	3.0321	2.42251
-7.90302	1.41491	0.472925	6.57469	-2.20364	-1.77742	-0.35838	9.9888	1.57784	6.74934	12.0829	3.1424	1.8416	3.04414	2.44512
-7.87485	1.40946	0.465965	6.49056	-2.20364	-1.73949	-0.35838	9.96791	1.49006	6.76162	12.2362	2.9679	1.8416	3.05078	2.5011
-7.84668	1.40946	0.459457	6.41117	-2.21022	-1.67576	-0.35838	9.94181	1.45324	6.77116	12.2649	2.85758	1.8416	3.05935	2.55521
-7.81851	1.40946	0.451247	6.40938	-2.23569	-1.59524	-0.35838	9.90149	1.37745	6.77402	12.2649	2.80712	1.8416	3.07252	2.57
-7.79034	1.40946	0.445588	6.39851	-2.2659	-1.42341	-0.35838	9.86533	1.308	6.77808	12.2649	2.65364	1.8416	3.10426	2.58765
-7.76217	1.40946	0.443097	6.36413	-2.2659	-1.33859	-0.4572	9.78325	1.27651	6.78166	12.2649	2.5489	1.8416	3.14931	2.60523
-7.734	1.40743	0.437271	6.315	-2.2659	-1.29659	-0.49882	9.69994	1.21724	6.78442	12.2649	2.49455	1.8416	3.20057	2.62665
-7.70583	1.40946	0.43281	6.28748	-2.28281	-1.24787	-0.50963	9.68769	1.21724	6.79066	12.2649	2.20441	1.8416	3.24044	2.64724
-7.67766	1.40946	0.43281	6.23001	-2.29662	-1.21298	-0.50963	9.7027	1.21724	6.79952	12.2649	1.83811	1.8416	3.26553	2.68311
-7.64949	1.41431	0.43281	6.08225	-2.30646	-1.21298	-0.50963	9.75511	1.21724	6.80286	12.2649	1.69008	1.8416	3.33703	2.70809
-7.62132	1.41835	0.431702	5.95177	-2.31072	-1.21298	-0.50963	9.7181	1.21724	6.80888	12.2649	1.64285	1.8416	3.43141	2.7106
-7.59315	1.41835	0.423647	5.89401	-2.32225	-1.21298	-0.50963	9.7027	1.21724	6.82158	12.2649	1.63106	1.8416	3.47298	2.71764
-7.56498	1.41703	0.417382	5.86815	-2.32225	-1.21298	-0.51335	9.68769	1.21724	6.82158	12.2649	1.59557	1.8416	3.47686	2.73716
-7.53681	1.41835	0.410226	5.83384	-2.32225	-1.21298	-0.57583	9.68201	1.21724	6.82158	12.2649	1.56812	1.8416	3.49696	2.75433
-7.50864	1.42136	0.397637	5.77251	-2.33463	-1.21298	-0.63405	9.68201	1.21724	6.83058	12.2649	1.5518	1.8416	3.5159	2.76128
-7.48047	1.42136	0.380829	5.72716	-2.34509	-1.21298	-0.63405	9.67229	1.21724	6.84416	12.2649	1.54062	1.8416	3.53529	2.82495
-7.4523	1.42136	0.365195	5.72716	-2.3578	-1.21298	-0.63405	9.65741	1.21724	6.85771	12.2649	1.53208	1.8416	3.57781	2.90104
-7.42413	1.42136	0.356452	5.72716	-2.3578	-1.19567	-0.6477	9.64841	1.21724	6.86012	12.2649	1.51227	1.8416	3.60476	3.19457
-7.39596	1.42136	0.355624	5.72716	-2.39701	-1.16025	-0.65259	9.62333	1.21724	6.86078	12.2649	1.48053	1.8416	3.60476	3.60132
-7.36779	1.42136	0.350679	5.72716	-2.39701	-1.13211	-0.65863	9.56449	1.21724	6.86078	12.2649	1.44685	1.8416	3.60843	3.82767
-7.33962	1.42638	0.348372	5.72716	-2.39701	-1.1184	-0.65863	9.51113	1.21724	6.86689	12.2649	1.41718	1.87998	3.61244	3.9375
-7.31145	1.43019	0.345982	5.72716	-2.39701	-1.11194	-0.65863	9.46703	1.21724	6.88933	12.2649	1.38695	2.0557	3.61244	3.96436
-7.28328	1.43019	0.345982	5.72716	-2.45918	-1.10248	-0.65863	9.46703	1.21724	6.9241	12.2649	1.32951	2.20502	3.61244	4.02969
-7.25511	1.43019	0.344237	5.72716	-2.50163	-1.0737	-0.65863	9.46703	1.21724	6.94238	12.2763	1.2901	2.24044	3.61244	4.1295
-7.22694	1.43019	0.342562	5.72716	-2.56839	-1.00026	-0.65863	9.46703	1.21724	6.95126	12.3042	1.23525	2.29039	3.61244	4.24087
-7.19877	1.43296	0.332071	5.72716	-2.56839	-0.94048	-0.65863	9.46703	1.21724	6.96235	12.3637	1.10502	2.33131	3.61244	4.37251
-7.1706	1.43686	0.322829	5.72716	-2.56839	-0.9196	-0.65863	9.46703	1.21724	6.96983	12.429	1.02157	2.33552	3.61244	4.50731
-7.14243	1.44099	0.321208	5.72716	-2.62628	-0.87773	-0.65863	9.46703	1.21724	6.9775	12.429	0.940211	2.33552	3.61244	4.58753
-7.11426	1.44978	0.318221	5.62914	-2.66798	-0.805	-0.65863	9.40928	1.28298	7.00905	12.429	0.839121	2.33552	3.61244	4.61472
-7.08609	1.44978	0.310994	5.52916	-2.71582	-0.63738	-0.66114	9.40928	1.39026	7.04028	12.429	0.774637	2.33552	3.61244	4.70801
-7.05792	1.46104	0.303024	5.4759	-2.74146	-0.63738	-0.66114	9.36143	1.49044	7.05235	12.429	0.714243	2.33552	3.61244	4.79931
-7.02975	1.46561	0.298126	5.38841	-2.74146	-0.63738	-0.66114	9.28436	1.57822	7.06896	12.429	0.643497	2.33552	3.61244	5.16496
-7.00158	1.47178	0.291565	5.33678	-2.76711	-0.63738	-0.66114	9.19496	1.58071	7.08039	12.429	0.538821	2.33552	3.61719	5.59288
-6.97341	1.48611	0.286029	5.27793	-2.78134	-0.63738	-0.66813	9.1609	1.65193	7.09007	12.429	0.405932	2.33552	3.61719	5.72935
-6.94524	1.49984	0.286029	5.21625	-2.7945	-0.63738	-0.66813	9.12934	1.68994	7.12617	12.429	0.32797	2.33552	3.61719	5.80218
-6.91707	1.51062	0.283143	5.14123	-2.83952	-0.63738	-0.66813	9.08768	1.83897	7.17542	12.429	0.32797	2.33552	3.61719	5.86423
-6.8889	1.52119	0.283143	5.00959	-2.83952	-0.63738	-0.66813	9.03534	2.00485	7.27517	12.429	0.32797	2.33552	3.61719	5.95642
-6.86073	1.52734	0.283143	4.93806	-2.89658	-0.63738	-0.66813	8.96414	2.19604	7.42472	12.429	0.32797	2.33552	3.61719	5.99834
-6.83256	1.53	0.283143	4.93806	-2.9765	-0.63738	-0.66813	8.87214	2.34753	7.55121	12.429	0.32797	2.33552	3.61719	6.02277
-6.80439	1.53207	0.280445	4.86715	-3.06425	-0.63738	-0.66813	8.74407	2.35906	7.63402	12.429	0.32797	2.33552	3.61719	6.02277
-6.77622	1.53669	0.280445	4.86715	-3.1164	-0.63738	-0.66114	8.6144	2.3757	7.82809	12.429	0.32797	2.33552	3.61719	6.02277
-6.74805	1.54338	0.280445	4.86715	-3.15221	-0.63738	-0.65863	8.6144	2.3757	8.28701	12.3993	0.32797	2.33552	3.61719	6.02277
-6.71988	1.55165	0.280445	4.86715	-3.1796	-0.63738	-0.65863	8.6144	2.42346	8.72498	12.3374	0.463226	2.33552	3.61719	6.09847
-6.69171	1.55165	0.280445	4.86715	-3.18499	-0.50637	-0.63894	8.51662	2.42346	8.88152	12.2763	0.643497	2.33552	3.6239	6.09847
-6.66354	1.55165	0.280445	4.7936	-3.18499	-0.46574	-0.60994	8.46923	2.42346	8.89294	12.2632	0.751271	2.33552	3.66991	6.09847
-6.63537	1.55165	0.280445	4.77451	-3.18499	-0.31814	-0.57737	8.44138	2.42697	8.93083	12.2288	0.912756	2.33552	3.72396	6.09847
-6.6072	1.55165	0.280445	4.7936	-3.18499	-0.15673	-0.57737	8.44138	2.42697	8.98757	12.2002	1.14954	2.33552	3.74744	6.09847
-6.57903	1.55165	0.283143	4.86715	-3.18499	0.00487	-0.54281	8.44138	2.42697	9.0615	12.1542	1.28784	2.33552	3.74744	6.09847
-6.55086	1.55165	0.283143	5.00087	-3.18499	0.125355	-0.54281	8.44138	2.42697	9.12884	12.0696	1.32951	2.33131	3.74744	6.09847
-6.52269	1.54397	0.284699	5.10405	-3.18499	0.155041	-0.54281	8.36823	2.42697	9.14946	12.0128	1.38695	2.33131	3.77318	6.09847
-6.49452	1.54397	0.287606	5.14776	-3.18499	0.208171	-0.54281	8.36823	2.45757	9.16114	11.9988	1.41718	2.33131	3.77611	6.09847
-6.46635	1.54397	0.291274	5.14776	-3.18499	0.238452	-0.51289	8.36823	2.46028	9.19834	11.9003	1.44685	2.2267	3.78459	6.09847
-6.43818	1.54397	0.295233	5.18412	-3.18499	0.298439	-0.49237	8.36823	2.46028	9.23184	11.7916	1.44685	2.10591	3.78854	6.09847
-6.41001	1.54397	0.295233	5.20924	-3.18499	0.507885	-0.47783	8.36823	2.46028	9.25198	11.7604	1.44685	2.0531	3.80378	6.09847
-6.38184	1.5414	0.295233	5.21259	-3.18499	0.6764	-0.46624	8.36823	2.46028	9.31708	11.7604	1.44685	2.00132	3.84782	6.09847
-6.35367	1.53743	0.295233	5.27763	-3.18499	0.763829	-0.45415	8.36823	2.46028	9.38452	11.7604	1.49639	1.95638	3.88989	6.09847
-6.3255	1.53743	0.295233	5.38449	-3.18499	0.843327	-0.43651	8.36823	2.46028	9.40851	11.7604	1.49639	1.91827	3.90637	6.09847
-6.29733	1.53743	0.297814	5.46123	-3.18499	0.854491	-0.42694	8.36823	2.46028	9.41634	11.7604	1.49639	1.8843	3.91461	6.09847
-6.26916	1.53743	0.307442	5.46123	-3.17183	0.884208	-0.42694	8.36823	2.46028	9.44448	11.7604	1.53667	1.82631	3.91461	6.09847
-6.24099	1.53331	0.31613	5.38449	-3.17183	0.897811	-0.42694	8.36823	2.46028	9.4831	11.7604	1.59701	1.78106	3.91789	6.09847
-6.21282	1.53207	0.329593	5.38449	-3.17183	0.945417	-0.42694	8.36823	2.46028	9.50844	11.7604	1.97658	1.75333	3.91992	6.09847
-6.18465	1.53207	0.345169	5.38449	-3.17183	0.984152	-0.42694	8.36823	2.46028	9.53167	11.7604	2.85454	1.69236	3.95648	6.17734
-6.15648	1.53207	0.354178	5.32197	-3.13064	0.990172	-0.41601	8.36823	2.46028	9.54939	11.7604	3.65761	1.63792	4.00499	6.20516
-6.12831	1.53207	0.346704	5.32197	-3.06425	1.03466	-0.39857	8.36823	2.46028	9.57339	11.7604	4.12528	1.62626	4.0359	6.20516
-6.10014	1.53	0.354178	5.32197	-3.02319	1.07908	-0.39857	8.36823	2.42823	9.60163	11.7604	4.49703	1.62626	4.0359	6.20516
-6.07197	1.52734	0.354178	5.32197	-3.01007	1.14072	-0.41488	8.30224	2.39412	9.63016	11.7604	4.91887	1.62626	4.0359	6.20516
-6.0438	1.51569	0.354178	5.21177	-3.01007	1.20778	-0.40514	8.2786	2.37626	9.65082	11.7604	5.36344	1.62626	4.0359	6.20516
-6.01563	1.47397	0.351648	5.18412	-2.98632	1.22494	-0.38175	8.23221	2.36136	9.65557	11.7604	5.56061	1.62626	4.0359	6.20516
-5.98746	1.44249	0.331129	5.14776	-2.94227	1.24091	-0.38175	8.19494	2.35906	9.69256	11.7604	5.77351	1.62626	4.0359	6.20516
-5.95929	1.43746	0.340841	5.09708	-2.91867	1.24091	-0.38175	8.18803	2.3505	9.74178	11.7604	5.96986	1.62626	4.0359	6.20516
-5.93112	1.40896	0.370325	5.03789	-2.91867	1.25604	-0.38175	8.18803	2.34071	9.77652	11.7604	6.00322	1.62626	3.98819	6.20516
-5.90295	1.35485	0.406704	5.03789	-2.91867	1.27469	-0.38175	8.18803	2.33335	9.77652	11.5978	6.0587	1.62626	3.98819	6.20516
-5.87478	1.30056	0.413079	4.91712	-2.903	1.27469	-0.38175	8.16879	2.27806	9.77652	11.4358	6.09329	1.62626	3.98819	6.20516
-5.84661	1.23991	0.413079	4.81094	-2.84397	1.27469	-0.40514	8.1582	2.2042	9.77652	11.3801	6.12535	1.62626	3.98819	6.20516
-5.81844	1.19502	0.421493	4.63669	-2.77608	1.27469	-0.42258	8.1582	2.17684	9.82157	11.3801	6.17126	1.62626	3.98819	6.20516
-5.79027	1.17701	0.426128	4.45508	-2.73998	1.27469	-0.42694	8.1582	2.16919	9.86985	11.3801	6.20085	1.62626	3.98819	6.20516
-5.7621	1.15736	0.428119	4.45508	-2.67384	1.27469	-0.42694	8.1582	2.15182	9.90401	11.3801	6.20885	1.62275	3.98819	6.20516
-5.73393	1.14224	0.432954	4.45508	-2.58094	1.27469	-0.42694	8.1582	2.12511	10.0029	11.3801	6.22363	1.58609	3.98819	6.20516
-5.70576	1.12992	0.43596	4.45508	-2.42012	1.27469	-0.42694	8.1582	2.10519	10.1203	11.3801	6.24641	1.54922	3.98819	6.20516
-5.67759	1.12238	0.436359	4.42027	-2.19674	1.25604	-0.42694	8.1582	2.07678	10.1738	11.3801	6.29482	1.53163	3.98819	6.20516
-5.64942	1.12165	0.445216	4.42027	-2.05816	1.24091	-0.42694	8.1582	2.03355	10.2196	11.3801	6.51233	1.5139	3.98819	6.20516
-5.62125	1.11729	0.472858	4.42027	-2.01836	1.22494	-0.44677	8.1582	2.01011	10.2564	11.3801	6.79185	1.50862	3.98819	6.22288
-5.59308	1.10282	0.493784	4.42027	-1.83588	1.20778	-0.42694	8.1582	2.00679	10.2774	11.3801	7.11543	1.50542	3.98819	6.22288
-5.56491	1.08126	0.500426	4.42027	-1.54785	1.20778	-0.42694	8.11172	2.00304	10.3395	11.3801	7.65024	1.48769	3.92073	6.24948
-5.53674	1.05889	0.506812	4.42027	-1.42806	1.1818	-0.42694	8.00811	1.99596	10.4023	11.3801	7.691	1.46369	3.91639	6.24948
-5.50857	1.03457	0.509125	4.42027	-1.34989	1.1818	-0.42694	7.95828	1.96544	10.478	11.3801	7.691	1.45334	3.90637	6.29902
-5.4804	1.01713	0.510858	4.45508	-1.25276	1.1818	-0.42694	7.86557	1.9284	10.5497	11.3801	7.691	1.43901	3.8419	6.7861
-5.45223	1.00436	0.514685	4.45508	-1.19598	1.1818	-0.42694	7.80387	1.89486	10.5585	11.3801	7.691	1.41241	3.7089	7.89408
-5.42406	0.992302	0.519238	4.45508	-1.13064	1.1818	-0.42694	7.80387	1.89378	10.5947	11.3801	7.691	1.38872	3.62755	8.81584
-5.39589	0.985319	0.529066	4.45508	-1.06153	1.1818	-0.42694	7.76471	1.83471	10.6262	11.3801	7.691	1.34884	3.56087	9.1154
-5.36772	0.978421	0.538819	4.42027	-0.97999	1.1818	-0.43723	7.52567	1.78881	10.6316	11.3523	7.691	1.3405	3.47431	9.1154
-5.33955	0.963647	0.543608	4.38865	-0.78095	1.1818	-0.45555	7.43323	1.78027	10.6435	11.2332	7.691	1.32909	3.44491	9.1154
-5.31138	0.949202	0.549492	4.36141	-0.62207	1.14358	-0.46186	7.38545	1.7724	10.6746	11.1242	7.691	1.3178	3.43362	9.1154
-5.28321	0.940364	0.556463	4.26585	-0.62207	1.11793	-0.47729	7.35379	1.75877	10.6993	11.1192	7.691	1.29897	3.40119	9.1154
-5.25504	0.926501	0.56229	4.26585	-0.62207	1.05124	-0.47729	7.33156	1.73397	10.7305	11.1042	7.691	1.27733	3.23169	9.1154
-5.22687	0.918217	0.581365	4.11286	-0.62207	0.985374	-0.55129	6.95394	1.71315	10.7853	11.0818	7.691	1.27733	3.06941	9.1154
-5.1987	0.914329	0.606939	4.02737	-0.62207	0.949884	-0.60014	6.58845	1.70206	10.8147	11.0483	7.691	1.27733	3.04953	9.1154
-5.17053	0.896738	0.620909	4.0042	-0.62207	0.915948	-0.60014	6.54946	1.69121	10.894	11.0074	7.691	1.27733	3.01761	9.1154
-5.14236	0.876038	0.628044	3.95807	-0.62207	0.897811	-0.54006	6.50221	1.68436	11.0112	10.9795	7.691	1.27733	2.96311	9.1154
-5.11419	0.863489	0.632665	3.95807	-0.62207	0.872678	-0.54006	6.43881	1.66163	11.095	10.9628	7.691	1.27733	2.8901	9.1154
-5.08602	0.857735	0.640918	3.95807	-0.62207	0.8582	-0.54006	6.35827	1.62498	11.214	10.9298	7.691	1.27733	2.78363	9.1154
-5.05785	0.850998	0.648511	3.95807	-0.62207	0.836251	-0.60014	6.30323	1.59976	11.2163	10.8625	7.691	1.27733	2.68133	9.1154
-5.02968	0.825928	0.648511	3.95807	-0.62207	0.745989	-0.61306	6.16779	1.58483	11.2163	10.8186	7.691	1.27733	2.55166	9.1154
-5.00151	0.805454	0.66759	3.95807	-0.62207	0.608409	-0.62379	5.70166	1.56888	11.2163	10.807	7.691	1.27733	2.43124	9.1154
-4.97334	0.799827	0.704303	3.90022	-0.62207	0.541592	-0.63746	5.34067	1.56888	11.2163	10.7876	7.691	1.27733	2.37982	9.1154
-4.94517	0.785572	0.737709	3.86653	-0.62207	0.528396	-0.67764	5.20841	1.56888	11.2163	10.7876	7.691	1.27733	2.317	9.1154
-4.917	0.775136	0.755076	3.86653	-0.62207	0.498335	-0.72186	5.05187	1.55438	11.2163	10.7876	7.691	1.27733	2.21788	9.1154
-4.88883	0.775136	0.805985	3.86653	-0.62207	0.46082	-0.74565	4.89075	1.53179	11.2163	10.7876	7.691	1.27733	2.11738	9.1154
-4.86066	0.773281	0.858096	3.85068	-0.62207	0.436266	-0.8217	4.76612	1.5122	11.2163	10.7876	7.691	1.27733	1.79824	9.1154
-4.83249	0.773281	0.898471	3.81936	-0.62207	0.41804	-0.82256	4.69917	1.4879	11.0973	10.7876	7.3344	1.26028	1.50758	9.1154
-4.80432	0.770786	0.937778	3.78382	-0.62207	0.384806	-0.82256	4.63804	1.44961	11.0112	10.7876	7.21284	1.2343	1.39901	9.1154
-4.77615	0.770786	0.973758	3.78382	-0.62207	0.364552	-0.82256	4.6286	1.41601	10.9341	10.7876	7.17852	1.17593	1.30093	9.1154
-4.74798	0.770786	1.0291	3.78382	-0.62207	0.348672	-0.82256	4.61637	1.39758	10.8585	10.7876	7.17852	1.08614	1.26678	9.1154
-4.71981	0.770786	1.0291	3.78382	-0.62207	0.325535	-0.82256	4.56606	1.39495	10.7891	10.7876	7.17852	1.0145	1.22329	9.1154
-4.69164	0.770786	1.0291	3.78382	-0.60861	0.316966	-0.82256	4.43379	1.37413	10.7305	10.7876	7.17852	0.966275	1.20144	8.95156
-4.66347	0.770786	1.0291	3.78382	-0.57905	0.309843	-0.82256	4.31779	1.35357	10.6993	10.7562	7.17852	0.894779	1.15726	8.777
-4.6353	0.765864	1.0291	3.76225	-0.52841	0.272579	-0.82256	4.26276	1.35333	10.6952	10.5861	7.17852	0.840206	1.11482	8.72393
-4.60713	0.765864	1.0291	3.69729	-0.49013	0.272579	-0.82256	4.21373	1.34712	10.6725	10.1486	7.17852	0.802908	1.07652	8.59885
-4.57896	0.765864	1.0291	3.63653	-0.49013	0.241031	-0.82256	4.19347	1.33217	10.6435	9.73066	7.17852	0.754802	1.01634	8.50918
-4.55079	0.761423	1.0291	3.58555	-0.49013	0.222726	-0.82256	4.1334	1.31245	10.6316	9.4881	7.17852	0.653749	0.977459	8.49487
-4.52262	0.761423	1.0291	3.51722	-0.49013	0.201931	-0.82256	3.90707	1.28172	10.6262	9.33572	7.17852	0.503282	0.896586	8.43071
-4.49445	0.755589	1.0291	3.48151	-0.49013	0.192045	-0.82256	3.6781	1.26003	10.5947	9.03255	7.17852	0.389741	0.816882	8.36316
-4.46628	0.747479	1.0291	3.40695	-0.49013	0.183803	-0.82256	3.59894	1.25296	10.5585	8.51368	7.17852	0.325312	0.738033	8.30695
-4.43811	0.735355	1.0291	3.28038	-0.49013	0.174103	-0.82256	3.58068	1.2435	10.5497	8.13547	7.17852	0.297783	0.636215	8.23122
-4.40994	0.711104	1.0291	3.21372	-0.49013	0.165526	-0.74565	3.5123	1.2435	10.478	7.90857	7.16113	0.288767	0.562777	8.13734
-4.38177	0.695405	1.0291	3.20118	-0.49013	0.134446	-0.72186	3.33796	1.2435	10.4718	7.65679	7.13641	0.280959	0.523961	7.97564
-4.3536	0.690207	1.0291	3.18117	-0.49013	0.095714	-0.72186	3.1938	1.2435	10.4097	7.26128	7.12558	0.26718	0.478479	7.85869
-4.32543	0.684323	1.0291	3.16854	-0.49013	0.095714	-0.72186	3.13271	1.2435	10.402	6.8198	7.10837	0.160467	0.371336	7.79549
-4.29726	0.682234	1.0291	3.0683	-0.49013	0.095714	-0.65106	3.04653	1.20693	10.253	6.47097	7.07352	0.044492	0.272918	7.63302
-4.26909	0.675697	1.0291	2.8979	-0.49013	0.08543	-0.55488	2.94491	1.15647	10.2451	6.10965	7.05148	0.021632	0.198042	7.43117
-4.24092	0.669051	1.0291	2.79635	-0.49013	0.083118	-0.50158	2.88141	1.15647	10.2432	5.57153	7.03615	0.00148	0.175249	7.28646
-4.21275	0.646159	1.0291	2.48253	-0.49013	0.078631	-0.4805	2.84142	1.15647	10.1432	5.02389	7.00478	-0.01979	0.11968	7.20374
-4.18458	0.623671	1.0291	2.19498	-0.49013	0.063687	-0.4805	2.73712	1.15647	10.0195	4.66615	6.95794	-0.0465	0.063581	7.15875
-4.15641	0.613192	1.0291	2.1365	-0.49013	0.044951	-0.46951	2.63074	1.12319	9.97673	4.2558	6.9005	-0.06708	0.031779	7.10994
-4.12824	0.594033	1.0291	1.92443	-0.49013	0.044951	-0.45555	2.52706	1.10568	9.9028	3.9169	6.86122	-0.07086	-0.00588	7.08029
-4.10007	0.58218	1.0291	1.67958	-0.49013	0.044951	-0.4317	2.41005	1.08974	9.78508	3.66276	6.84719	-0.07611	-0.03315	7.02331
-4.0719	0.570873	1.0291	1.55287	-0.49013	0.044951	-0.37709	2.3707	1.06756	9.69652	3.34652	6.81126	-0.08395	-0.05189	6.97193
-4.04373	0.552772	1.00514	1.499	-0.49013	0.044951	-0.33442	2.30843	1.06756	9.57487	3.17426	6.75952	-0.09275	-0.10373	6.92881
-4.01556	0.552772	0.993964	1.40624	-0.49013	0.044951	-0.30332	2.24002	1.0573	9.44606	2.87474	6.75952	-0.10419	-0.15794	6.92124
-3.98739	0.552772	0.950544	1.21641	-0.30605	0.044951	-0.27271	2.21272	1.05552	9.3561	2.49816	6.7411	-0.11868	-0.20292	6.90236
-3.95922	0.535125	0.914703	1.00405	0.71693	0.044951	-0.22056	2.1748	1.04029	9.29782	2.3481	6.73696	-0.13005	-0.23278	6.88475
-3.93105	0.535125	0.895958	0.863522	2.41781	0.044951	-0.15536	2.10915	1.04029	9.12017	2.27815	6.70209	-0.14143	-0.26607	6.87606
-3.90288	0.535125	0.873995	0.680507	4.11408	0.044951	-0.11013	2.00218	1.05552	8.92662	2.07606	6.61746	-0.15042	-0.32014	6.87606
-3.87472	0.531737	0.85979	0.508509	5.19386	0.00285	-0.01716	1.93144	1.05552	8.82353	1.74971	6.55722	-0.16409	-0.34155	6.87606
-3.84655	0.531737	0.845974	0.454509	5.58051	-0.0341	0.058895	1.91425	1.04029	8.62203	1.5712	6.49152	-0.17879	-0.34548	6.87606
-3.81838	0.531737	0.836273	0.419997	5.71598	-0.0512	0.227522	1.87182	1.04029	8.33652	1.48964	6.41269	-0.18525	-0.3564	6.87606
-3.79021	0.516603	0.814075	0.370509	5.75519	-0.09109	0.422929	1.85366	1.04029	8.16816	1.2987	6.37921	-0.1959	-0.37035	6.87606
-3.76204	0.477554	0.793934	0.254741	5.86643	-0.1194	0.492312	1.82926	1.04029	8.05781	0.971365	6.32625	-0.21198	-0.38337	6.86606
-3.73387	0.440285	0.779487	0.067665	5.99825	-0.1194	0.548584	1.8125	1.04029	7.72967	0.644546	6.29678	-0.24447	-0.39573	6.85969
-3.7057	0.440285	0.766392	0.000309	5.99825	-0.1194	0.592276	1.7958	1.04029	7.30596	0.491179	6.28719	-0.27145	-0.39573	6.85283
-3.67753	0.438588	0.764501	0.000309	5.99825	-0.1194	0.620922	1.7614	1.04029	7.10227	0.46234	6.28719	-0.30051	-0.39573	6.83774
-3.64936	0.424656	0.756222	0.000309	5.99825	-0.13494	0.687451	1.64778	1.04029	7.09662	0.37484	6.28719	-0.33785	-0.4198	6.80331
-3.62119	0.407781	0.727588	0.000309	5.99825	-0.15078	0.791579	1.53787	1.04029	7.07644	0.190821	6.28719	-0.35256	-0.44104	6.74923
-3.59302	0.258891	0.705188	0.000309	5.99825	-0.16445	0.904938	1.51909	1.04029	7.05543	0.084106	6.28719	-0.38613	-0.44104	6.7179
-3.56485	0.133296	0.701265	0.000309	5.99825	-0.16445	1.08437	1.51469	1.04029	7.03842	0.028558	6.28719	-0.42518	-0.44104	6.66706
-3.53668	0.113412	0.695415	0.000309	5.99825	-0.16445	1.32892	1.51153	1.04029	7.01182	-0.24421	6.28719	-0.46115	-0.44104	6.61512
-3.50851	0.113412	0.691688	0.000309	5.99825	-0.16445	1.58043	1.50511	1.04029	6.98968	-0.53391	6.2967	-0.48808	-0.44104	6.60681
-3.48034	0.113412	0.685893	0.000309	5.99825	-0.20394	1.82889	1.49568	1.04029	6.97955	-0.61575	6.33576	-0.50964	-0.44104	6.59747
-3.45217	0.113412	0.67737	0.000309	5.99825	-0.16445	2.08465	1.47853	1.05718	6.91625	-0.76034	6.33576	-0.55808	-0.44104	6.58263
-3.424	0.113412	0.669734	0.000309	5.99825	-0.15078	2.23497	1.45453	1.06756	6.79922	-1.13343	6.33576	-0.56978	-0.44104	6.57077
-3.39583	0.113412	0.662969	0.000309	5.99825	-0.13494	2.2947	1.43856	1.08974	6.74273	-1.40128	6.33576	-0.56978	-0.44104	6.56642
-3.36766	0.113412	0.65664	0.000309	5.99825	-0.13494	2.36807	1.43856	1.10568	6.74119	-1.43531	6.33999	-0.5864	-0.44104	6.55408
-3.33949	0.113412	0.645199	0.000309	5.99825	-0.13494	2.46161	1.42024	1.11563	6.73157	-1.43531	6.33999	-0.59946	-0.415	6.55408
-3.31132	0.113412	0.636518	0.000309	5.99825	-0.13494	2.55823	1.38807	1.14877	6.69895	-1.43531	6.33999	-0.61918	-0.415	6.55408
-3.28315	0.113412	0.63513	0.000309	5.99825	-0.13494	2.63638	1.35237	1.1769	6.66491	-1.43531	6.33999	-0.63637	-0.415	6.55408
-3.25498	0.113412	0.625312	0.000309	5.99825	-0.13494	2.72032	1.32843	1.1769	6.6501	-1.43531	6.33999	-0.63637	-0.415	6.55408
-3.22681	0.113412	0.613197	0.000309	5.99825	-0.13494	2.77567	1.31255	1.1769	6.64028	-1.43531	6.33999	-0.63637	-0.38337	6.55408
-3.19864	0.113412	0.60408	0.000309	5.99825	-0.13494	2.82043	1.28927	1.19046	6.63277	-1.43531	6.33999	-0.64677	-0.37035	6.55408
-3.17047	0.113412	0.589525	0.000309	5.99825	-0.13494	2.90713	1.26265	1.25749	6.62694	-1.43531	6.33999	-0.65821	-0.37035	6.55408
-3.1423	0.113412	0.579019	0.000309	5.99825	-0.1194	3.00392	1.24057	1.38	6.5968	-1.43531	6.33999	-0.66828	-0.37035	6.55408
-3.11413	0.113412	0.57489	0.000309	5.99825	-0.11034	3.0513	1.21666	1.61327	6.5648	-1.43531	6.33999	-0.66828	-0.36143	6.55408
-3.08596	0.113412	0.568283	0.000309	5.91334	-0.06761	3.0513	1.20134	1.76588	6.55768	-1.43531	6.33999	-0.66828	-0.34902	6.55408
-3.05779	0.113412	0.56047	0.000309	5.83201	-0.02001	3.0513	1.18787	1.76588	6.55087	-1.43531	6.33999	-0.6707	-0.33194	6.55408
-3.02962	0.113412	0.554897	0.069304	5.75519	0.012289	3.0513	1.12562	1.76588	6.53466	-1.43531	6.33999	-0.67203	-0.33194	6.51304
-3.00145	0.113412	0.55268	0.089893	5.36696	0.012289	3.0513	1.0674	1.81421	6.52132	-1.43531	6.33999	-0.67203	-0.27761	6.43105
-2.97328	0.113412	0.551483	0.089893	4.94121	0.012289	3.0513	1.05646	1.85163	6.50438	-1.43531	6.33999	-0.67203	-0.14908	6.35633
-2.94511	0.113412	0.537797	0.089893	4.82765	0.039024	3.0513	1.05031	1.85163	6.48308	-1.43531	6.33999	-0.67203	0.00719	6.17099
-2.91694	0.113412	0.519363	0.089893	4.73077	0.064777	3.0513	1.0286	1.85163	6.46733	-1.43531	6.33999	-0.67206	0.136706	5.97497
-2.88877	0.113412	0.496885	0.089893	4.51585	0.128094	3.0513	1.00616	1.85163	6.43666	-1.43531	6.33999	-0.6772	0.219231	5.92553
-2.8606	0.133296	0.473326	0.089893	4.22149	0.128094	3.0513	0.988602	1.85163	6.40381	-1.43531	6.33999	-0.6943	0.722571	5.86419
-2.83243	0.152147	0.45071	0.089893	4.08294	0.128094	3.0513	0.963994	1.85163	6.38269	-1.43531	6.33999	-0.70783	1.3434	5.78048
-2.80426	0.152147	0.427861	0.089893	3.94885	0.128094	3.0513	0.943157	1.85163	6.3704	-1.43531	6.33999	-0.71115	1.49478	5.59553
-2.77609	0.172583	0.393638	0.089893	3.81497	0.171704	3.0513	0.943157	1.85163	6.35463	-1.43531	6.33999	-0.71115	1.5333	5.42421
-2.74792	0.201783	0.359549	0.089893	3.73891	0.171704	3.0513	0.943157	1.85163	6.29699	-1.43531	6.33999	-0.71498	1.6296	5.399
-2.71975	0.212838	0.35292	0.089893	3.62931	0.171704	3.0513	0.921005	1.85163	6.20428	-1.43531	6.33999	-0.72577	1.74015	5.3705
-2.69158	0.217912	0.348033	0.089893	3.57538	0.12334	3.0513	0.905529	1.85163	6.00495	-1.43531	6.33999	-0.75889	1.74015	5.30351
-2.66341	0.217912	0.33582	0.089893	3.52606	0.060023	3.0513	0.892082	1.85163	5.86099	-1.21002	6.33999	-0.75889	1.74015	5.13776
-2.63524	0.217912	0.328108	0.089893	3.28133	0.039024	3.0513	0.881504	1.85163	5.77449	-0.74773	6.33999	-0.78702	1.74015	4.91602
-2.60707	0.217912	0.324619	0.089893	3.03858	0.013112	3.0513	0.864364	1.85163	5.60176	-0.15482	6.33999	-0.79531	1.74015	4.8101
-2.5789	0.217912	0.321118	0.089893	2.98827	-0.00793	3.0513	0.786233	1.85163	5.3932	0.40942	6.33999	-0.8042	1.74015	4.6945
-2.55073	0.225398	0.312917	0.089893	2.9401	-0.00793	3.0513	0.720711	1.85163	5.22698	0.714197	6.33999	-0.811	1.74015	4.50275
-2.52256	0.227269	0.301102	0.089893	2.83847	0.013112	3.00418	0.677589	1.85163	5.10762	0.870687	6.33999	-0.81554	1.74015	4.3847
-2.49439	0.227269	0.292373	0.089893	2.72645	0.039024	3.00418	0.634505	1.85163	5.04779	0.95059	6.33999	-0.83389	1.74015	4.33038
-2.46622	0.227269	0.26774	0.089893	2.67866	0.060023	3.00418	0.628829	1.85163	4.99172	0.986307	6.33999	-0.83389	1.74015	4.29445
-2.43805	0.229546	0.253079	0.089893	2.6708	0.085047	2.9281	0.626575	1.85163	4.81028	1.0005	6.33999	-0.83389	1.74015	4.273
-2.40988	0.229546	0.253079	0.064505	2.60466	0.1286	2.87844	0.578825	1.85163	4.60976	1.04706	6.33999	-0.81554	1.74015	4.26904
-2.38171	0.229546	0.251169	0.064505	2.54959	0.166893	2.74187	0.578825	1.81753	4.52779	1.0478	6.33999	-0.81554	1.74015	4.24955
-2.35354	0.229546	0.24645	0.064505	2.54189	0.171704	2.57377	0.578825	1.76588	4.45109	1.0478	6.33999	-0.81554	1.74015	4.16264
-2.32537	0.231539	0.23621	0.064505	2.5237	0.181352	2.46114	0.529521	1.74429	4.368	1.09838	6.27328	-0.81143	1.74015	4.04663
-2.2972	0.237516	0.219229	-0.03239	2.49842	0.215488	2.37623	0.503909	1.72442	4.32828	1.15057	6.07982	-0.80896	1.74015	3.99318
-2.26903	0.237516	0.208862	-0.03239	2.47198	0.254409	2.32464	0.453367	1.6864	4.28042	1.15057	5.76874	-0.8042	1.74015	3.90667
-2.24086	0.237516	0.208862	-0.03239	2.40845	0.282766	2.2651	0.414963	1.57119	4.25249	1.15057	5.74691	-0.79531	1.74015	3.74303
-2.21269	0.245385	0.203744	-0.03239	2.35719	0.300685	2.175	0.400417	1.45128	4.11958	1.1749	5.71929	-0.76262	1.74015	3.64094
-2.18452	0.245385	0.200802	-0.03239	2.31775	0.31141	2.11596	0.377918	1.41638	3.87758	1.1749	5.63361	-0.7237	1.74015	3.59707
-2.15635	0.247686	0.199208	-0.03239	2.28009	0.31141	2.0715	0.354162	1.36394	3.75832	1.1749	5.54492	-0.7237	1.74015	3.56951
-2.12818	0.247686	0.193939	-0.31867	2.26487	0.322046	2.01728	0.333639	1.19214	3.73491	1.1749	5.48918	-0.69762	1.74015	3.51956
-2.10001	0.245385	0.184806	-0.49928	2.25119	0.325909	1.98838	0.298804	0.953708	3.69042	1.18475	5.34896	-0.6772	1.6769	3.29174
-2.07184	0.240337	0.17729	-0.54166	2.19881	0.326507	1.92215	0.235894	0.824327	3.64688	1.18642	5.19419	-0.67205	1.61221	3.0981
-2.04367	0.234652	0.175099	-0.54166	2.13442	0.326507	1.87169	0.157491	0.784344	3.52727	1.18642	5.14297	-0.6696	1.5333	3.07068
-2.0155	0.231539	0.174434	-0.64494	2.11682	0.325909	1.86505	0.157491	0.757835	3.41691	1.18642	5.13532	-0.6696	1.49478	3.0534
-1.98733	0.229546	0.168393	-0.72822	2.10235	0.322046	1.83852	0.157491	0.715517	3.26674	1.18642	5.06491	-0.6696	1.27925	3.0374
-1.95916	0.227269	0.156422	-0.7708	2.08746	0.31141	1.74832	0.157491	0.653167	3.10797	1.18642	4.99493	-0.65475	0.906571	3.01034
-1.93099	0.224857	0.148345	-0.81301	2.0848	0.27252	1.65075	0.069607	0.60648	3.08148	1.18642	4.97449	-0.6407	0.698971	2.99027
-1.90282	0.222986	0.14049	-0.81301	2.03626	0.21568	1.61211	-0.00941	0.578604	3.00386	1.18642	4.94738	-0.62529	0.551733	2.89429
-1.87465	0.217912	0.1323	-0.81301	1.98471	0.181352	1.57934	-0.04224	0.574887	2.8106	1.18642	4.92765	-0.60535	0.532236	2.78966
-1.84648	0.212838	0.129271	-0.81301	1.92738	0.181352	1.50917	-0.06071	0.564243	2.64863	1.18642	4.90201	-0.60535	0.532236	2.76541
-1.81831	0.211109	0.12733	-0.81301	1.86148	0.181352	1.44056	-0.06071	0.542565	2.60776	1.18642	4.72172	-0.59764	0.532236	2.75655
-1.79014	0.209111	0.126467	-0.81301	1.75172	0.181352	1.40121	-0.06071	0.515348	2.52375	1.18099	4.36048	-0.55454	0.532236	2.73962
-1.76197	0.208733	0.125465	-0.81301	1.65134	0.181352	1.37283	-0.06071	0.515348	2.27249	1.16948	4.11893	-0.5437	0.532236	2.71692
-1.7338	0.208733	0.123676	-0.81301	1.64425	0.181352	1.35202	-0.06071	0.515348	2.09056	1.15532	4.01235	-0.54299	0.532236	2.67413
-1.70563	0.19972	0.117398	-0.81301	1.6308	0.167245	1.32663	-0.06071	0.492683	2.04589	1.13098	3.76486	-0.53272	0.532236	2.59194
-1.67746	0.190771	0.108075	-0.81301	1.62141	0.146336	1.29791	-0.06071	0.479925	1.98102	1.09838	3.31174	-0.53272	0.532236	2.46015
-1.64929	0.190444	0.10337	-0.81301	1.59909	0.145229	1.25651	-0.06071	0.466224	1.8814	1.08347	3.00949	-0.53272	0.532236	2.36129
-1.62112	0.181033	0.096487	-0.81301	1.55363	0.161327	1.21446	-0.06071	0.44748	1.79923	1.05814	2.92636	-0.53272	0.532236	2.2508
-1.59295	0.17138	0.096487	-0.81301	1.50019	0.167245	1.18399	-0.06071	0.43472	1.74211	1.03256	2.87275	-0.53272	0.532236	2.1295
-1.56478	0.154824	0.089141	-0.81301	1.41823	0.167245	1.15691	-0.06071	0.396645	1.66997	1.02955	2.82469	-0.45357	0.532236	2.09239
-1.53661	0.137727	0.089141	-0.7708	1.34442	0.167245	1.14259	-0.06071	0.358298	1.63747	1.01947	2.76468	-0.40857	0.461268	2.02163
-1.50844	0.129981	0.08015	-0.72822	1.32245	0.161327	1.1301	-0.04224	0.334169	1.59983	1.00906	2.74279	-0.39194	0.461268	1.96266
-1.48027	0.120326	0.071143	-0.64494	1.31726	0.161327	0.994438	-0.00941	0.294109	1.55284	1.0005	2.70124	-0.36467	0.461268	1.88092
-1.4521	0.096783	0.067335	-0.55285	1.31042	0.19686	0.842226	0.034435	0.264509	1.50267	0.990611	2.64159	-0.3435	0.398826	1.71572
-1.42393	0.070844	0.053344	-0.52228	1.29513	0.235999	0.814816	0.088522	0.246385	1.34484	0.976395	2.61377	-0.32778	0.318089	1.56314
-1.39576	0.046137	0.041495	-0.46372	1.25149	0.235999	0.763151	0.088522	0.235875	1.19846	0.942742	2.46084	-0.30806	0.275243	1.39489
-1.36759	-0.00724	0.033809	-0.31499	1.18894	0.19686	0.696997	0.00951	0.231173	1.04375	0.902491	2.15943	-0.28785	0.261377	1.28318
-1.33942	-0.03531	0.019834	-0.18175	1.15595	0.19686	0.523949	-0.04224	0.209083	0.84607	0.876551	1.89624	-0.23293	0.258189	1.18818
-1.31125	-0.04124	0.011071	-0.07135	1.06632	0.235999	0.363305	-0.04224	0.182154	0.596349	0.859745	1.60631	-0.1848	0.210953	1.05901
-1.28308	-0.05093	0.000159	0.022723	0.972811	0.271819	0.315899	0.00951	0.172986	0.350208	0.83558	1.19785	-0.1735	0.147088	0.955313
-1.25491	-0.06379	-0.0081	0.058588	0.911555	0.271819	0.183185	0.088522	0.164388	0.277156	0.820582	0.907393	-0.16018	0.10428	0.878955
-1.22674	-0.06379	-0.01321	0.097919	0.806258	0.271819	0.091451	0.088522	0.151151	0.259928	0.815445	0.597302	-0.13646	0.047744	0.712742
-1.19857	-0.06379	-0.01788	0.135911	0.703063	0.271819	0.053126	0.088522	0.140713	0.173436	0.733308	0.07001	-0.09658	-0.02493	0.437134
-1.1704	-0.06379	-0.02648	0.167299	0.625837	0.303564	0.013863	0.109977	0.084071	0.069366	0.627737	-0.43924	-0.04891	-0.08293	0.302262
-1.14223	-0.07683	-0.04108	0.328693	0.592883	0.303564	0.010235	0.200912	0.025822	0.028033	0.573232	-0.83398	-0.0189	-0.14987	0.225903
-1.11406	-0.07683	-0.04808	0.521247	0.439343	0.271819	-0.0123	0.235236	-0.00678	-0.03877	0.5003	-1.0104	0.00361	-0.20827	0.13546
-1.08589	-0.08635	-0.04808	0.566169	0.256628	0.235999	-0.04188	0.235236	-0.04248	-0.20151	0.430337	-1.26227	0.024774	-0.21786	-0.04232
-1.05772	-0.09418	-0.04808	0.59164	0.183236	0.235999	-0.06492	0.235236	-0.05604	-0.41649	0.321399	-1.67303	0.049423	-0.21786	-0.20688
-1.02955	-0.09418	-0.04808	0.705338	0.133884	0.235999	-0.12291	0.235236	-0.09182	-0.62221	0.235291	-1.85611	0.080618	-0.21786	-0.22313
-1.00138	-0.09418	-0.04901	0.755595	0.098545	0.195753	-0.20143	0.200912	-0.12276	-0.72467	0.21201	-1.8864	0.104129	-0.21786	-0.23203
-0.97321	-0.09418	-0.04901	0.755595	0.05929	0.145229	-0.24854	0.15878	-0.12276	-0.77568	0.172946	-1.92327	0.132431	-0.21786	-0.31026
-0.94504	-0.09418	-0.05096	0.755595	0.000859	0.129388	-0.31596	0.147826	-0.13996	-0.84027	0.118676	-2.08263	0.174384	-0.21786	-0.55101
-0.91687	-0.09418	-0.05096	0.755595	-0.04587	0.116271	-0.40328	0.140477	-0.1602	-0.90957	0.061877	-2.23244	0.308077	-0.21786	-0.74366
-0.8887	-0.09418	-0.05952	0.755595	-0.09501	0.09865	-0.5287	0.140477	-0.1602	-0.99126	0.021306	-2.25149	0.418349	-0.21786	-0.80897
-0.86053	-0.09418	-0.06412	0.755595	-0.1379	0.063637	-0.63402	0.140477	-0.16455	-1.02867	-0.10276	-2.28786	0.42953	-0.21786	-0.88795
-0.83236	-0.09418	-0.06796	0.755595	-0.23026	0.016164	-0.64833	0.140477	-0.17032	-1.04322	-0.21737	-2.3228	0.448811	-0.21786	-0.96631
-0.80419	-0.09418	-0.06796	0.666008	-0.33132	-0.01113	-0.66377	0.140477	-0.1953	-1.07077	-0.2348	-2.33764	0.448811	-0.21786	-1.09435
-0.77602	-0.09418	-0.06796	0.590279	-0.34541	-0.04087	-0.70468	0.140477	-0.25537	-1.10712	-0.24906	-2.35666	0.448811	-0.21786	-1.19435
-0.74785	-0.09418	-0.0721	0.590279	-0.39172	-0.05408	-0.74095	0.140477	-0.29924	-1.14898	-0.30154	-2.38913	0.448811	-0.21786	-1.27807
-0.71968	-0.09418	-0.0721	0.590279	-0.47173	-0.10895	-0.76766	0.140477	-0.29924	-1.18415	-0.41191	-2.38913	0.448811	-0.21786	-1.35435
-0.69151	-0.09418	-0.08209	0.590279	-0.52501	-0.14703	-0.79512	0.140477	-0.29924	-1.19842	-0.4934	-2.38913	0.440689	-0.21786	-1.3588
-0.66334	-0.09418	-0.08996	0.590279	-0.59739	-0.17162	-0.81212	0.140477	-0.29924	-1.21185	-0.58138	-2.38913	0.439632	-0.21786	-1.38711
-0.63517	-0.09418	-0.08996	0.590279	-0.75881	-0.18894	-0.8307	0.140477	-0.29924	-1.23175	-0.68177	-2.38913	0.439632	-0.22436	-1.43679
-0.607	-0.09418	-0.08996	0.590279	-0.93587	-0.18894	-0.84104	0.113936	-0.29924	-1.25252	-0.72448	-2.38913	0.439632	-0.24241	-1.48556
-0.57883	-0.09418	-0.08996	0.590279	-1.14488	-0.20141	-0.84772	0.072482	-0.29924	-1.27551	-0.75317	-2.38913	0.439632	-0.27522	-1.60517
-0.55066	-0.09418	-0.08996	0.590279	-1.32671	-0.21092	-0.84772	0.00776	-0.29924	-1.32828	-0.80269	-2.38913	0.439632	-0.30015	-1.70493
-0.52249	-0.08501	-0.08996	0.590279	-1.38227	-0.21769	-0.87678	0.00776	-0.29924	-1.39678	-0.88068	-2.38913	0.439632	-0.31696	-1.77187
-0.49432	-0.07548	-0.08996	0.590279	-1.43372	-0.21769	-0.91853	0.00776	-0.29924	-1.44021	-0.93762	-2.38913	0.439632	-0.33756	-1.88285
-0.46615	-0.07548	-0.08996	0.590279	-1.62631	-0.22334	-0.93749	0.00776	-0.30294	-1.46565	-1.03369	-2.38913	0.439632	-0.37969	-1.9319
-0.43798	-0.07548	-0.08564	0.590279	-1.78854	-0.29647	-0.95362	0.00776	-0.31774	-1.48951	-1.14257	-2.38913	0.439632	-0.37969	-1.94786
-0.40981	-0.07548	-0.07801	0.590279	-1.80753	-0.36594	-0.97592	-0.05472	-0.36539	-1.49976	-1.21224	-2.38913	0.439632	-0.41859	-2.00361
-0.38164	-0.07548	-0.07032	0.590279	-1.84809	-0.37062	-1.02157	-0.0848	-0.41064	-1.526	-1.27022	-2.38913	0.439632	-0.43558	-2.09267
-0.35347	-0.07548	-0.07032	0.590279	-1.88782	-0.38783	-1.0618	-0.11285	-0.41064	-1.55372	-1.36026	-2.38913	0.439632	-0.459	-2.15646
-0.3253	-0.07548	-0.06412	0.590279	-1.95339	-0.40619	-1.08601	-0.14114	-0.42976	-1.57779	-1.46046	-2.38913	0.439632	-0.459	-2.18031
-0.29713	-0.07548	-0.05555	0.538641	-2.04407	-0.41659	-1.08601	-0.15492	-0.43901	-1.62039	-1.50455	-2.38913	0.439632	-0.459	-2.2158
-0.26896	-0.07548	-0.04901	0.477276	-2.07901	-0.41659	-1.08601	-0.16058	-0.43901	-1.65144	-1.52499	-2.38913	0.439632	-0.459	-2.25953
-0.24079	-0.07548	-0.04726	0.4328	-2.10454	-0.41659	-1.08601	-0.17024	-0.43901	-1.67635	-1.55869	-2.38913	0.439632	-0.459	-2.27279
-0.21262	-0.07548	-0.04301	0.266578	-2.169	-0.41659	-1.08601	-0.18383	-0.43901	-1.722	-1.63655	-2.38913	0.439632	-0.459	-2.27279
-0.18445	-0.07548	-0.03772	0.088079	-2.22054	-0.41659	-1.08601	-0.214	-0.43901	-1.75799	-1.69714	-2.38913	0.439632	-0.459	-2.27279
-0.15628	-0.07548	-0.0299	-0.09053	-2.23699	-0.41659	-1.0618	-0.28195	-0.43901	-1.7978	-1.71067	-2.38913	0.439632	-0.459	-2.27763
-0.12811	-0.07548	-0.0213	-0.39008	-2.25965	-0.41659	-1.08601	-0.34258	-0.42522	-1.84735	-1.7172	-2.38913	0.439632	-0.459	-2.2855
-0.09994	-0.07548	-0.01471	-0.5924	-2.29214	-0.41659	-1.12469	-0.35777	-0.40419	-1.84735	-1.73029	-2.38913	0.210769	-0.459	-2.29406
-0.07177	-0.07548	-0.00959	-0.78295	-2.31943	-0.41659	-1.12469	-0.37625	-0.40419	-1.84735	-1.76261	-2.3701	-0.13732	-0.459	-2.31014
-0.0436	-0.07548	-0.00686	-0.92293	-2.33424	-0.41659	-1.08601	-0.40712	-0.40419	-1.84735	-1.79775	-2.17453	-0.29798	-0.459	-2.32871
-0.01543	-0.07548	-0.00075	-1.07784	-2.3665	-0.41659	-1.0618	-0.45145	-0.40419	-1.84735	-1.80889	-1.45429	-0.33649	-0.459	-2.34846
0.012738	-0.07548	-0.00075	-1.24903	-2.41401	-0.41659	-1.0618	-0.484	-0.40419	-1.84735	-1.81344	-0.47498	-0.36566	-0.459	-2.36631
0.040908	-0.07548	0.00479	-1.38964	-2.43636	-0.40619	-1.0618	-0.484	-0.38362	-1.84735	-1.83471	0.322208	-0.44127	-0.459	-2.38081
0.069077	-0.08501	0.00579	-1.55045	-2.44586	-0.41659	-1.0618	-0.484	-0.35015	-1.84735	-1.85698	0.686631	-0.44127	-0.459	-2.39503
0.097247	-0.09418	0.01294	-1.59817	-2.46875	-0.43557	-1.0618	-0.49458	-0.31714	-1.84735	-1.8612	0.774966	-0.44127	-0.459	-2.40225
0.125417	-0.10344	0.022429	-1.62627	-2.50123	-0.43557	-1.0618	-0.50946	-0.29924	-1.84735	-1.89112	0.812692	-0.44127	-0.44808	-2.40885
0.153587	-0.10941	0.033962	-1.67784	-2.5528	-0.41659	-1.0618	-0.53806	-0.28953	-1.84735	-1.93475	0.9112	-0.44127	-0.41859	-2.41223
0.181757	-0.11447	0.033962	-1.73653	-2.60371	-0.40619	-1.0618	-0.53806	-0.26191	-1.84735	-1.95244	1.01521	-0.44127	-0.41859	-2.41843
0.209927	-0.11638	0.0459	-1.81009	-2.63624	-0.40619	-1.0544	-0.53806	-0.22201	-1.84735	-1.95244	1.03521	-0.44127	-0.41859	-2.42534
0.238097	-0.125	0.050128	-1.81009	-2.67196	-0.40619	-1.03296	-0.53806	-0.17464	-1.84735	-1.95244	1.04763	-0.44127	-0.41859	-2.42944
0.266267	-0.125	0.051752	-1.84015	-2.69849	-0.40619	-1.01523	-0.53806	-0.12661	-1.84735	-1.95244	1.09274	-0.44127	-0.41859	-2.43462
0.294437	-0.13357	0.055748	-1.84015	-2.7084	-0.38783	-1.01523	-0.56162	-0.08846	-1.84735	-1.95244	1.13647	-0.44127	-0.41859	-2.43805
0.322607	-0.13357	0.055748	-1.85485	-2.73794	-0.37062	-1.01523	-0.58617	-0.0433	-1.84735	-1.95244	1.16697	-0.44127	-0.25479	-2.4443
0.350777	-0.13714	0.06148	-1.88235	-2.83713	-0.29812	-1.01523	-0.59901	-0.01028	-1.84735	-1.95244	1.22546	-0.44127	-0.01612	-2.45806
0.378947	-0.14166	0.065457	-1.94211	-2.84625	-0.29281	-0.99861	-0.61182	0.000367	-1.84735	-1.95244	1.2846	-0.44127	0.344024	-2.48544
0.407117	-0.14166	0.068267	-1.96725	-2.90881	-0.28296	-0.99861	-0.62004	0.014746	-1.84735	-1.95244	1.43326	-0.44127	0.662186	-2.52235
0.435287	-0.14905	0.071401	-1.98122	-2.95055	-0.19019	-0.99861	-0.6345	0.042083	-1.84735	-1.95244	1.74407	-0.44127	0.788468	-2.56877
0.463457	-0.15501	0.080055	-1.98832	-2.96542	-0.18082	-0.99861	-0.6345	0.132579	-1.84735	-1.95244	2.01309	-0.44127	0.921222	-2.59984
0.491627	-0.1584	0.091644	-2.0388	-2.96542	-0.17279	-0.97674	-0.6345	0.228773	-1.84735	-1.95244	2.12427	-0.44127	1.03022	-2.62812
0.519797	-0.1584	0.099213	-2.11569	-2.96542	-0.12677	-0.96638	-0.6345	0.27201	-1.84735	-1.95244	2.16556	-0.44127	1.57852	-2.65789
0.547967	-0.1584	0.106674	-2.1485	-3.0159	-0.02915	-0.9085	-0.6345	0.301039	-1.7978	-1.95244	2.19121	-0.44127	2.72688	-2.662
0.576137	-0.1584	0.119274	-2.15061	-3.04018	0.040491	-0.84706	-0.6345	0.322018	-1.67404	-1.95244	2.27489	-0.44127	4.12683	-2.67594
0.604306	-0.1584	0.127536	-2.16294	-3.04018	0.067682	-0.82043	-0.6345	0.341758	-1.5546	-1.95244	2.35541	-0.44127	5.14072	-2.69676
0.632476	-0.1584	0.141377	-2.19542	-3.04018	0.085442	-0.78825	-0.62004	0.359984	-1.49884	-1.93475	2.42032	-0.44127	5.53902	-2.726
0.660646	-0.1584	0.160607	-2.22623	-3.04988	0.115621	-0.75351	-0.61182	0.380869	-1.49884	-1.93475	2.51696	-0.44127	6.41267	-2.74834
0.688816	-0.1584	0.168843	-2.26795	-3.04018	0.159745	-0.71049	-0.61182	0.397107	-1.49884	-1.93475	2.68427	-0.42951	7.24786	-2.75273
0.716986	-0.1584	0.174908	-2.32995	-3.02568	0.201855	-0.66148	-0.62004	0.427009	-1.49884	-1.93475	3.09189	-0.42951	7.55395	-2.75719
0.745156	-0.1584	0.179354	-2.36511	-3.02568	0.234192	-0.622	-0.6345	0.459399	-1.45576	-1.89583	3.55468	-0.40306	7.78271	-2.75904
0.773326	-0.1584	0.188339	-2.37721	-3.02568	0.234192	-0.60783	-0.6345	0.474307	-1.40285	-1.86591	3.88352	-0.27088	7.80614	-2.77342
0.801496	-0.1584	0.210737	-2.39337	-3.02568	0.234192	-0.59576	-0.62004	0.486021	-1.32501	-1.86184	3.88352	-0.0901	7.80614	-2.79385
0.829666	-0.1584	0.230442	-2.40663	-3.00832	0.247244	-0.55322	-0.62004	0.512817	-1.29305	-1.86184	3.88352	0.175328	7.82706	-2.81605
0.857836	-0.1584	0.239067	-2.42022	-2.99855	0.271547	-0.49724	-0.62004	0.53517	-1.29305	-1.86184	3.88352	0.292353	7.82706	-2.83475
0.886006	-0.1584	0.242974	-2.43023	-3.00832	0.317454	-0.47142	-0.63178	0.540458	-1.29305	-1.83471	3.88352	0.30125	7.82706	-2.83475
0.914176	-0.1584	0.244142	-2.43131	-3.02568	0.414875	-0.40664	-0.62004	0.552359	-1.29305	-1.72895	3.88352	0.370409	7.83972	-2.84756
0.942346	-0.1584	0.254297	-2.4386	-3.04018	0.573277	-0.3094	-0.61272	0.572022	-1.29305	-1.28684	3.88352	0.469364	7.87907	-2.88809
0.970516	-0.15501	0.263759	-2.46698	-3.04018	0.701521	-0.23619	-0.60408	0.588041	-1.29305	-0.58295	3.88352	0.516042	7.91159	-2.92162
0.998686	-0.15501	0.266323	-2.504	-3.04018	0.771054	-0.1716	-0.60408	0.604216	-1.29305	-0.00407	3.88352	0.550539	7.91159	-2.9519
1.02686	-0.14905	0.270075	-2.52929	-3.04988	0.805822	-0.11894	-0.60408	0.629026	-1.28301	0.326246	3.88352	0.624659	7.93737	-3.03917
1.05503	-0.13888	0.271765	-2.54109	-3.07587	0.834975	-0.09317	-0.59289	0.641903	-1.26077	0.568318	3.88352	0.67495	7.96201	-3.1437
1.0832	-0.13436	0.272621	-2.54109	-3.07587	0.88233	-0.06239	-0.57588	0.721922	-1.23425	0.897818	3.88352	0.710187	7.96882	-3.19918
1.11137	-0.13357	0.278108	-2.54109	-3.07587	0.936992	-0.01608	-0.56032	0.819653	-1.22506	1.21954	3.88352	0.777699	8.0118	-3.23854
1.13953	-0.13204	0.285865	-2.54862	-3.07587	0.977823	0.0226	-0.52122	0.860091	-1.20417	1.37285	4.16707	0.935639	8.08711	-3.30093
1.1677	-0.12778	0.297557	-2.54862	-3.09252	1.04898	0.069616	-0.52122	0.885569	-1.13659	1.44007	4.30825	1.25525	8.13289	-3.3348
1.19588	-0.11883	0.309617	-2.54109	-3.09281	1.1837	0.104432	-0.48044	0.914348	-1.02926	1.58888	4.33001	1.61161	8.14333	-3.43209
1.22405	-0.10079	0.318095	-2.54109	-3.09585	1.31111	0.123661	-0.47313	0.98209	-0.95576	1.74232	4.41491	1.98484	8.1444	-3.53785
1.25222	-0.08583	0.331369	-2.54109	-3.14435	1.38595	0.227461	-0.45866	1.03267	-0.93474	1.84913	4.50147	2.23593	8.15224	-3.54993
1.28039	-0.0806	0.342451	-2.5185	-3.14435	1.45762	0.328212	-0.44174	1.04493	-0.926	2.01368	4.57616	2.37689	8.1642	-3.5594
1.30855	-0.07524	0.357313	-2.49321	-3.14435	1.5282	0.338889	-0.42707	1.05418	-0.90904	2.21432	4.7649	2.6396	8.17736	-3.57801
1.33672	-0.06834	0.379338	-2.49321	-3.14435	1.55959	0.338889	-0.41334	1.09109	-0.89726	2.41472	4.95687	3.16587	8.19224	-3.59535
1.36489	-0.04572	0.392343	-2.4749	-3.09585	1.67064	0.375712	-0.39271	1.12633	-0.85971	2.61574	5.05806	3.96941	8.20302	-3.60703
1.39306	-0.02533	0.399062	-2.4749	-3.09585	1.81142	0.466493	-0.36659	1.13984	-0.81946	2.72855	5.12408	4.56062	8.20874	-3.61888
1.42124	-0.01437	0.404176	-2.44867	-3.09585	1.9386	0.538074	-0.30969	1.1564	-0.77494	2.76932	5.1711	4.93386	8.21279	-3.63
1.44941	0.00498	0.411648	-2.4386	-3.09585	2.02756	0.561766	-0.25615	1.1689	-0.77494	2.82269	5.2661	5.4215	8.21279	-3.64357
1.47758	0.017113	0.420473	-2.4386	-3.09585	2.16608	0.561766	-0.24734	1.18927	-0.70877	2.88966	5.35637	5.74429	8.21279	-3.66607
1.50575	0.020021	0.440544	-2.4386	-3.14435	2.30183	0.587564	-0.21712	1.24079	-0.68109	2.93443	5.44601	5.82271	8.21279	-3.66607
1.53391	0.033005	0.469905	-2.4386	-3.19195	2.31128	0.63844	-0.18323	1.28737	-0.66568	3.01895	5.60832	5.86883	8.21279	-3.70431
1.56208	0.045364	0.486734	-2.4386	-3.19195	2.32397	0.686069	-0.1108	1.31835	-0.66568	3.09794	5.70618	5.90519	8.21279	-3.70431
1.59025	0.047893	0.546757	-2.4386	-3.19195	2.33219	0.705297	-0.04282	1.37103	-0.63059	3.14506	5.73298	5.92385	8.21279	-3.70431
1.61843	0.050632	0.618805	-2.4386	-3.19195	2.37262	0.792342	0.019727	1.43433	-0.60006	3.32604	5.76846	5.93924	8.21279	-3.70431
1.6466	0.054399	0.73993	-2.4386	-3.19195	2.43073	0.88944	0.1042	1.48815	-0.60006	3.50691	5.82876	5.96988	8.21279	-3.70431
1.67476	0.067324	0.897967	-2.4386	-3.19195	2.46892	0.907445	0.153692	1.59178	-0.60006	3.5795	5.83216	5.99725	8.21279	-3.70431
1.70293	0.067324	1.00641	-2.4386	-3.19195	2.51663	0.926086	0.218552	1.67977	-0.60006	3.63733	5.83216	6.08098	8.22612	-3.70431
1.7311	0.07666	1.08366	-2.4386	-3.19195	2.65225	0.946664	0.347147	1.67977	-0.5782	3.71123	5.83216	6.19585	8.23686	-3.70431
1.75927	0.07666	1.1636	-2.4386	-3.19438	2.79771	0.971567	0.6255	1.67977	-0.47571	3.79783	5.83216	6.3891	8.32728	-3.70431
1.78744	0.079506	1.22126	-2.4386	-3.22048	2.79771	1.079	0.935967	1.67977	-0.18145	3.86753	5.86727	6.78081	8.32728	-3.70431
1.81561	0.079506	1.32325	-2.4386	-3.24713	2.79771	1.16429	1.14386	1.69123	0.368307	3.9024	5.86727	7.0613	8.32728	-3.70431
1.84378	0.089539	1.49943	-2.4386	-3.24713	2.85522	1.18074	1.24272	1.6987	1.37133	3.90792	5.86727	7.2958	8.34032	-3.70431
1.87195	0.103203	1.5749	-2.40334	-3.27	2.89697	1.23072	1.37711	1.72009	2.33843	3.92498	6.21065	7.53951	8.42505	-3.70431
1.90012	0.109447	1.58926	-2.37251	-3.32553	2.95182	1.23072	1.7122	1.75388	2.5223	3.94749	7.10773	7.64533	8.44148	-3.66607
1.92829	0.110059	1.60711	-2.30311	-3.39862	3.01468	1.23072	1.92943	1.76386	2.5223	3.997	7.99686	7.74587	8.4637	-3.64357
1.95646	0.110425	1.6161	-2.03062	-3.46059	3.05452	1.2782	1.93641	1.76386	2.5223	4.04706	8.6343	7.83449	8.50341	-3.63092
1.98463	0.120405	1.62403	-1.47742	-3.48707	3.1157	1.34482	2.00157	1.86371	2.5223	4.06564	8.87554	7.90661	8.54638	-3.63092
2.0128	0.130571	1.63403	-0.99439	-3.49674	3.1832	1.40426	2.0815	1.96319	2.5223	4.11975	8.95392	8.52213	8.56573	-3.63092
2.04097	0.133042	1.65941	-0.56951	-3.52923	3.23443	1.55936	2.08544	1.96776	2.5223	4.16785	9.1098	9.52246	8.60321	-3.63092
2.06914	0.139265	1.69451	-0.25029	-3.55649	3.28286	1.71771	2.11909	2.01386	2.5223	4.18962	9.25646	10.3277	8.69268	-3.6198
2.09731	0.139283	1.71528	0.065673	-3.58794	3.33494	1.77384	2.13961	2.06177	2.5223	4.26411	9.33584	10.7516	8.79543	-3.6198
2.12548	0.144672	1.73019	0.312947	-3.64302	3.78565	1.83267	2.16494	2.06609	2.5223	4.33257	9.40622	10.9382	8.85799	-3.6198
2.15365	0.155082	1.74736	1.23323	-3.65628	4.36805	2.05131	2.23848	2.08365	2.5223	4.35246	9.48011	11.1336	8.91275	-3.6198
2.18182	0.165376	1.76362	2.10178	-3.65628	4.56908	2.26846	2.23848	2.1	2.5223	4.5081	9.83335	11.2403	9.00853	-3.60703
2.20999	0.166828	1.79075	2.26957	-3.68489	4.6304	2.308	2.3289	2.10223	2.5223	4.90571	10.4065	11.6542	9.09551	-3.58335
2.23816	0.166828	1.81965	2.63488	-3.71126	4.68181	2.46128	2.37515	2.13395	2.5223	5.35151	10.7457	12.0336	9.16448	-3.50769
2.26633	0.16761	1.83688	2.99272	-3.7337	4.81346	2.70052	2.39262	2.16611	2.5223	5.60934	10.8848	12.1252	9.22576	-3.20884
2.2945	0.169526	1.8588	3.14359	-3.74522	4.95736	2.82618	2.40945	2.17842	2.5223	5.73621	10.9613	12.2003	9.36427	-2.92453
2.32267	0.171334	1.87542	3.23795	-3.75648	5.03506	3.04846	2.40945	2.21909	2.5223	5.88632	11.323	12.2588	9.62045	-2.54484
2.35084	0.174796	1.87886	3.38373	-3.78085	5.10694	3.32079	2.40945	2.37316	2.5223	5.98156	12.0114	12.3371	9.78726	-2.09792
2.37901	0.180974	1.8937	3.50292	-3.79977	5.10694	3.49863	2.40945	2.39868	2.5223	6.00023	12.5292	12.4603	9.78726	-1.90692
2.40718	0.184295	1.90945	3.59729	-3.82535	5.13966	3.66524	2.40945	2.39868	2.5223	6.01014	12.8765	12.8468	9.78726	-1.85963
2.43535	0.186236	1.91488	3.66204	-3.85283	5.13966	3.89341	2.40945	2.39868	2.5223	6.02951	13.3432	13.2215	9.78726	-1.84152
2.46352	0.188583	1.9213	3.73896	-3.85283	5.13966	4.10531	2.40945	2.39868	2.5223	6.07919	13.6382	13.3042	9.78726	-1.81137
2.49169	0.193442	1.93144	3.81798	-3.85283	5.13966	4.17145	2.40945	2.39868	2.5223	6.12507	13.7383	13.3432	9.78726	-1.69252
2.51986	0.211696	1.95238	3.83698	-3.86552	5.13966	4.21913	2.40945	2.39868	2.5223	6.15292	13.9564	13.4005	9.78726	-1.40153
2.54803	0.227751	2.04914	3.83698	-3.88278	5.13966	4.23881	2.40945	2.39868	2.5223	6.17214	14.1617	13.4325	9.78726	-1.17977
2.5762	0.227751	2.15761	3.83698	-3.89841	5.15896	4.29239	2.40945	2.39868	2.5223	6.23891	14.7305	13.4457	9.78726	-1.0477
2.60437	0.23131	2.20515	3.83698	-3.90495	5.15969	4.38036	2.40945	2.2446	2.3076	6.3132	15.3715	13.4848	9.78726	-0.88733
2.63254	0.23131	2.23539	3.83698	-3.93737	5.17436	4.44803	2.40945	2.177	2.20216	6.33159	15.5436	13.5533	9.78726	-0.80653
2.66071	0.23131	2.24695	3.83698	-3.96931	5.19446	4.54043	2.39262	2.13395	2.13093	6.35191	15.571	13.5945	9.78726	-0.77156
2.68888	0.236616	2.27097	3.83698	-3.97275	5.19446	4.67269	2.39262	2.10223	1.91746	6.38604	15.7236	13.6661	9.78726	-0.7126
2.71705	0.25106	2.27097	3.83698	-3.98181	5.21521	4.80284	2.39262	2.1	1.67152	6.40931	16.0468	13.7836	9.78726	-0.59904
2.74522	0.262056	2.27097	3.83698	-4.02104	5.22229	4.88877	2.39262	2.08118	1.51405	6.42019	16.4168	14.0809	9.78726	-0.52142
2.77339	0.263913	2.27097	3.83698	-4.06107	5.23372	4.91651	2.38745	2.06177	1.3723	6.48606	16.7678	14.461	9.78726	-0.48907
2.80156	0.268006	2.27097	3.83698	-4.07075	5.28476	4.99691	2.3289	2.01386	1.17475	6.55319	17.1378	14.7316	9.78726	-0.41076
2.82973	0.27093	2.27097	3.83698	-4.07479	5.32961	5.0883	2.27891	1.96776	0.974012	6.71913	17.5774	14.937	9.78726	-0.33793
2.8579	0.271589	2.27097	3.83698	-4.07852	5.36888	5.11045	2.27891	1.93261	0.844397	6.90879	18.02	15.0426	9.78726	-0.2744
2.88607	0.276192	2.27097	3.83698	-4.09018	5.41863	5.1454	2.3289	1.85977	0.59229	6.93948	18.2595	15.0749	9.78726	-0.21689
2.91424	0.28332	2.27097	3.81798	-4.1043	5.43967	5.20124	2.38745	1.80554	0.400956	6.95419	18.3597	15.2582	9.78726	-0.07909
2.94241	0.29617	2.27097	3.73896	-4.13429	5.41863	5.40773	2.44152	1.774	0.318991	6.97675	18.4855	15.657	9.78726	0.072483
2.97058	0.32132	2.27097	3.66204	-4.17622	5.36888	5.64682	2.50957	1.74897	0.190464	7.00351	18.6565	15.9925	9.78726	0.105959
2.99875	0.340417	2.27097	3.61869	-4.20469	5.32961	5.72987	2.50957	1.72509	0.02541	7.04572	19.105	16.1119	9.78726	0.112029
3.02692	0.344344	2.27097	3.55863	-4.22292	5.32961	5.75742	2.50957	1.70809	-0.12034	7.11642	19.4855	16.1226	9.78726	0.119861
3.05509	0.348423	2.27097	3.50292	-4.24106	5.28476	5.79389	2.50957	1.70309	-0.29905	7.28465	19.539	16.2637	9.65691	0.138566
3.08326	0.372135	2.27097	3.38373	-4.27628	5.23372	5.83563	2.50957	1.70059	-0.44199	7.43088	19.591	16.5364	9.43251	0.180167
3.11143	0.407622	2.27097	3.23795	-4.31464	5.22229	5.90446	2.50957	1.66771	-0.44199	7.46091	19.6612	16.9993	9.36294	0.236116
3.1396	0.429395	2.27097	3.14359	-4.34843	5.21521	5.96329	2.50957	1.66771	-0.44199	7.49054	19.7248	17.3707	9.3429	0.277947
3.16777	0.438361	2.27097	3.14359	-4.37534	5.19446	5.99444	2.42406	1.66771	-0.44199	7.51835	19.7248	17.5444	9.31213	0.296143
3.19594	0.454954	2.27097	3.14359	-4.3938	5.17436	6.03399	2.31999	1.66771	-0.44199	7.52507	19.7248	17.7121	9.28321	0.306237
3.22411	0.457264	2.27097	3.02619	-4.41775	5.17436	6.03399	2.24138	1.60567	-0.44199	7.56191	19.7248	17.7977	9.2534	0.371386
3.25228	0.492583	2.27097	2.99312	-4.4353	5.17436	6.12438	2.21158	1.51164	-0.44199	7.59762	19.7248	17.9058	9.10911	0.436192
3.28045	0.521297	2.27097	2.99312	-4.45046	5.15969	6.25861	2.19813	1.3795	-0.44199	7.60023	19.7248	18.0117	8.83611	0.514144
3.30862	0.521297	2.27097	2.99312	-4.47214	5.15969	6.38969	2.16933	1.24008	-0.44199	7.60316	19.7248	18.0633	8.60514	0.609948
3.33679	0.521297	2.27097	2.98922	-4.48938	5.15969	6.47141	2.14678	1.0964	-0.44199	7.60815	19.7248	18.0991	8.45683	0.678929
3.36496	0.521297	2.24695	2.85911	-4.48938	5.14838	6.53945	2.13963	0.990794	-0.44199	7.61577	19.7248	18.131	8.36806	0.767603
3.39313	0.521297	2.23775	2.85911	-4.48938	5.11494	6.72168	2.12387	0.990794	-0.44199	7.63629	19.7248	18.1426	8.20041	1.06063
3.4213	0.521297	2.21915	2.85911	-4.52317	5.06321	6.85753	2.09022	0.990794	-0.44199	7.66087	19.7248	18.1598	8.03727	1.49914
3.44947	0.521297	2.20298	2.85911	-4.56026	5.03318	6.96901	2.08828	0.936099	-0.44199	7.67387	19.7248	18.2129	7.96252	2.01926
3.47764	0.521297	2.20298	2.85911	-4.57672	5.00947	7.08579	2.04721	0.892199	-0.44199	7.68291	19.7248	18.36	7.89847	2.51562
3.50581	0.521297	2.20298	2.97301	-4.61593	4.98038	7.1555	2.01265	0.892199	-0.44199	7.69156	19.7248	18.5842	7.76015	2.6848
3.53398	0.521297	2.20298	3.10702	-4.66411	4.98038	7.23072	1.90441	0.892199	-0.44199	7.70686	19.7248	18.757	7.61752	2.77963
3.56215	0.521297	2.20298	3.14398	-4.69031	4.94521	7.33397	1.90441	0.892199	-0.44199	7.74475	19.7248	18.8275	7.60134	3.02371
3.59032	0.521297	2.20298	3.16857	-4.70445	4.86112	7.50763	1.90441	0.892199	-0.44199	7.77817	19.7248	18.9049	7.55623	3.21511
3.61849	0.521297	2.20298	3.16857	-4.71424	4.79322	7.66324	1.79951	0.892199	-0.44199	7.80732	19.7248	18.9754	7.48265	3.3333
3.64666	0.521297	2.20298	3.16857	-4.73772	4.75953	7.73071	1.79951	0.892199	-0.44199	7.87597	19.7248	19.0869	7.45153	3.61146
3.67483	0.521297	2.20298	3.16857	-4.76225	4.71024	7.76149	1.79951	0.892199	-0.44199	7.92982	19.7248	19.1975	7.43886	3.8399
3.703	0.521297	2.20298	3.16857	-4.77157	4.68445	7.79687	1.79951	0.892199	-0.44199	7.93703	19.7248	19.4839	7.41264	3.87702
3.73117	0.521297	2.20298	3.16857	-4.783	4.61606	7.83019	1.79951	0.892199	-0.44199	7.93902	19.7248	19.8209	7.38406	3.95684
3.75934	0.521297	2.20298	3.16857	-4.79379	4.52691	7.8683	1.8381	0.892199	-0.44199	8.23993	19.7248	19.9345	7.36032	4.07911
3.78751	0.521297	2.20298	3.16857	-4.82036	4.48181	7.91631	1.8381	0.892199	-0.20844	8.65658	19.6946	20.0128	7.34164	4.1455
3.81568	0.521297	2.20298	3.16857	-4.8475	4.20358	7.95841	1.8381	0.892199	0.196931	8.8821	19.6248	20.0568	7.30934	4.17054
3.84385	0.521297	2.20298	3.16857	-4.87733	3.87283	7.97704	1.8381	0.892199	0.449986	9.0319	19.5776	20.0832	7.26638	4.19506
3.87202	0.521297	2.20298	3.16857	-4.90893	3.87283	8.01301	1.96646	0.892199	0.566373	9.08639	19.5274	20.1737	7.24196	4.21213
3.90019	0.521297	2.20298	3.16857	-4.91541	3.86155	8.07938	2.07134	0.892199	0.931779	9.28212	19.5087	20.328	7.22523	4.21694
3.92836	0.521297	2.20298	3.16857	-4.91844	3.86155	8.12208	2.10806	0.892199	1.51435	9.53463	19.4668	20.439	7.20176	4.23322
3.95653	0.497932	2.20298	3.16857	-4.92383	3.86155	8.12208	2.1633	0.892199	1.92642	9.54238	19.3824	20.577	7.1888	4.24689
3.9847	0.478843	2.20298	3.24403	-4.93071	3.86155	8.12208	2.19813	0.892199	2.12586	9.61878	19.2426	20.7393	7.18481	4.25234
4.01287	0.467254	2.20298	3.27292	-4.93723	3.86155	8.15937	2.21158	0.892199	2.19344	9.61878	19.1311	20.8789	7.16861	4.25816
4.04104	0.451025	2.20298	3.42363	-4.95549	3.86155	8.1986	2.24138	0.892199	2.27179	9.61878	18.9581	20.9892	7.12144	4.2683
4.06921	0.444031	2.20298	3.63171	-4.97425	3.86155	8.27006	2.35053	0.892199	2.40001	9.61878	18.738	21.0581	7.06909	4.28221
4.09738	0.440545	2.20298	3.80832	-4.98083	3.86155	8.35444	2.43632	0.892199	2.51853	9.61878	18.3344	21.102	6.89847	4.29648
4.12555	0.440545	2.21373	3.9587	-4.98374	3.86155	8.41618	2.46986	0.967622	2.60071	9.61878	18.0033	21.157	6.74152	4.31236
4.15372	0.432045	2.23393	4.25141	-4.9969	3.86155	8.41618	2.51958	1.0177	2.67215	9.61878	17.9141	21.2185	6.73561	4.32086
4.18189	0.421684	2.23865	4.60044	-4.9969	3.86155	8.41618	2.51958	1.06525	2.7079	9.61878	17.4411	21.2691	6.60462	4.33059
4.21006	0.414723	2.24386	4.93477	-5.01546	3.86155	8.63937	2.51958	1.11709	2.77106	9.61878	16.9416	21.3514	6.35989	4.33059
4.23823	0.4055	2.27974	5.24765	-5.03473	3.86155	8.86471	2.51958	1.16783	2.86471	9.61878	16.7874	21.4035	6.22013	4.33059
4.2664	0.395302	2.32153	5.39512	-5.08257	3.86155	8.9389	2.54712	1.28983	3.15033	9.61878	16.7263	21.7593	6.17634	4.33059
4.29457	0.390337	2.36664	5.50076	-5.14019	3.86155	8.99771	2.54712	1.39992	3.53342	9.61878	16.6728	22.2015	6.14532	4.33059
4.32274	0.389199	2.40283	5.59533	-5.17596	3.86155	9.03154	2.51958	1.53688	3.73303	9.61878	16.6017	22.4055	6.13135	4.33059
4.35091	0.387273	2.40542	5.78892	-5.18995	3.86155	9.04275	2.46986	1.64676	3.89486	9.61878	16.4963	22.6248	6.12013	4.33059
4.37908	0.381583	2.4177	5.93941	-5.2255	3.86155	9.11205	2.43632	1.75065	3.91718	9.61878	16.3567	22.7337	6.10922	4.34103
4.40725	0.375508	2.42926	6.07149	-5.27522	3.86155	9.19787	2.42568	1.87177	3.95775	9.61878	16.2855	22.7444	6.06545	4.34628
4.43542	0.375508	2.43035	6.14848	-5.27809	3.86155	9.21753	2.31653	1.93327	3.95775	9.61878	16.2791	22.7574	6.00977	4.36939
4.46359	0.375508	2.43546	6.14848	-5.29361	3.86155	9.22406	2.1993	2.02992	3.95775	9.61878	16.261	22.7882	5.98812	4.39213
4.49176	0.375508	2.4411	6.14848	-5.29859	3.86155	9.23323	2.1633	2.31969	3.95775	9.61878	16.1691	22.8864	5.97032	4.39561
4.51993	0.375508	2.44387	6.14848	-5.32731	3.86155	9.26054	2.10806	2.92833	3.95775	9.61878	16.0703	22.9766	5.95965	4.397
4.5481	0.375508	2.44852	6.14848	-5.3766	3.86155	9.30345	2.05443	3.70552	3.95775	9.63699	16.045	23.0282	5.95753	4.397
4.57627	0.375508	2.45678	6.14848	-5.4072	3.86155	9.32516	1.98785	4.60908	3.95775	9.66488	16.0016	23.0737	5.94619	4.397
4.60444	0.375508	2.47166	6.14848	-5.41662	4.03489	9.32516	1.9314	5.33283	3.95775	9.69348	15.3259	23.0877	5.92216	4.40996
4.63261	0.375508	2.48294	6.14848	-5.41865	4.67499	9.35676	1.91835	5.56166	3.95775	9.70152	14.4149	23.1138	5.90014	4.42393
4.66078	0.375508	2.48962	6.14848	-5.42114	5.33123	9.41006	1.91835	5.64916	3.95775	9.79954	14.0612	23.1138	5.87974	4.42706
4.68895	0.375508	2.50154	6.14848	-5.44574	5.60578	9.49557	1.91835	5.98718	3.95775	9.93054	13.95	23.1138	5.86774	4.4304
4.71712	0.375508	2.51004	6.14848	-5.47897	5.61348	9.49557	1.91835	6.70211	3.95775	10.0613	13.3253	23.1138	5.84624	4.43632
4.74529	0.373576	2.5143	6.14848	-5.50046	5.83706	9.49557	1.91835	7.31259	3.95775	10.1963	12.3889	23.1138	5.82185	4.4464
4.77346	0.373576	2.52632	6.14848	-5.51643	6.06705	9.49557	1.91835	7.75117	3.95775	10.257	12.0625	23.1138	5.80904	4.4562
4.80163	0.375508	2.5521	6.14848	-5.53082	6.17295	9.42759	1.91835	8.84464	3.95775	10.257	12.0346	23.1138	5.78139	4.46042
4.8298	0.375508	2.58468	6.14848	-5.56699	6.56876	9.42759	1.91835	9.98534	3.95775	10.257	12.0138	23.1385	5.74398	4.47598
4.85797	0.373576	2.61333	6.03263	-5.59543	6.92159	9.42759	1.91835	10.359	3.95775	10.2117	11.9858	23.146	5.667	4.4949
4.88614	0.373576	2.64393	5.93941	-5.60764	7.27333	9.42759	1.91835	10.4478	3.95775	10.1711	11.9648	23.1487	5.60206	4.50223
4.91431	0.373576	2.66524	5.72959	-5.6332	7.59432	9.42759	1.91835	10.6028	3.95775	10.0446	11.9648	23.1656	5.59431	4.51493
4.94248	0.373576	2.69039	5.50076	-5.66899	7.6292	9.40253	1.91835	10.7737	3.95775	9.91383	11.9648	23.1721	5.4451	4.52784
4.97065	0.373576	2.7315	5.40117	-5.67397	7.70594	9.35676	1.89084	10.8929	3.95775	9.86401	11.9648	23.1945	5.22635	4.53677
4.99882	0.373576	2.75517	5.33078	-5.72167	7.85824	9.32516	1.81014	11.0327	3.95775	9.76136	11.9304	23.2096	5.15487	4.55105
5.02699	0.373576	2.76396	5.24765	-5.74702	7.99097	9.30957	1.81014	11.1302	3.95775	9.66413	11.9304	23.2334	4.99179	4.56132
5.05516	0.373576	2.7803	4.93477	-5.75147	8.17432	9.29123	1.63119	11.1503	3.95775	9.63624	11.9304	23.3675	4.79294	4.56341
5.08333	0.373576	2.7976	4.93477	-5.75299	8.31912	9.26054	1.50418	11.2273	3.8781	9.55667	11.9304	23.4957	4.65604	4.57992
5.1115	0.372372	2.80581	4.93477	-5.75404	8.32746	9.26054	1.46553	11.3611	3.70188	9.46899	11.9304	23.5207	4.54972	4.63616
5.13967	0.372372	2.85474	4.93477	-5.7826	8.45334	9.26054	1.41755	11.5465	3.70188	9.4016	11.9304	23.5737	4.53332	4.69389
5.16784	0.372372	2.92389	4.8473	-5.8155	8.64841	9.26054	1.40213	11.6766	3.70188	9.4016	11.9304	23.6353	4.51016	4.73315
5.19601	0.372372	2.95587	4.21366	-5.8161	8.78794	9.23527	1.37851	11.7299	3.70188	9.4016	11.9304	23.7117	4.488	4.7904
5.22418	0.372372	3.01585	3.72295	-5.81927	9.01426	9.23252	1.29594	11.9642	3.70188	9.34574	11.9304	23.7783	4.47879	4.86751
5.25235	0.36571	3.08005	3.4795	-5.81927	9.20605	9.22406	1.09014	12.1661	3.70188	9.34574	11.9304	23.7919	4.47527	4.91591
5.28052	0.36571	3.10615	3.29655	-5.843	9.30217	9.22406	0.931627	12.1817	3.70188	9.34574	11.9304	23.7919	4.45957	4.91591
5.30869	0.347742	3.14878	3.17627	-5.87369	9.39109	9.12866	0.912987	12.2016	3.70188	9.34574	11.9304	23.7919	4.40197	4.91591
5.33686	0.347742	3.29211	3.16629	-5.87369	9.5037	9.02737	0.872335	12.2557	3.70188	9.34574	11.9304	23.7919	4.32634	4.93411
5.36503	0.347742	3.44239	3.16629	-5.8878	9.66469	9.02737	0.792772	12.302	3.70188	9.34574	11.9304	23.7919	4.25516	5.07219
5.3932	0.332617	3.49439	3.16629	-5.8951	9.79673	9.02737	0.700163	12.347	3.70188	9.34574	11.8723	23.7919	4.20521	5.19951
5.42137	0.316793	3.53513	3.16629	-5.90801	9.89881	9.02737	0.642119	12.3986	3.70188	9.40186	11.8545	23.7919	4.15799	5.22775
5.44954	0.297966	3.56386	3.16629	-5.90801	10.074	8.99353	0.550419	12.444	3.70188	9.52027	11.8428	23.7919	4.11417	5.33541
5.47771	0.281712	3.56789	3.16629	-5.91987	10.3272	8.99353	0.425039	12.4986	3.70188	9.60286	11.8325	23.7919	4.10702	5.47207
5.50588	0.268803	3.58815	3.16629	-5.93086	10.4643	8.93464	0.342049	12.5365	3.70188	9.63115	11.818	23.7919	4.10127	5.53675
5.53405	0.263525	3.67534	3.16629	-5.94018	10.5817	8.83833	0.295192	12.5551	3.70188	9.65735	11.818	23.7783	4.08181	5.59921
5.56222	0.243233	3.81266	3.16629	-5.94707	10.6882	8.79155	0.264862	12.6213	3.70188	9.67921	11.8325	23.6938	4.06233	5.69725
5.59039	0.200149	3.9495	3.16629	-5.95559	10.7277	8.69881	0.221156	12.7275	3.70188	9.75849	11.8428	23.5815	4.00229	5.77562
5.61856	0.170957	4.08148	3.16629	-5.95559	10.7972	8.69881	0.187918	12.8253	3.70188	9.88369	11.8545	23.5815	3.93504	5.82038
5.64673	0.159411	4.14992	3.16629	-5.97511	10.9509	8.69881	0.167046	12.9003	3.70188	10.0064	11.9126	23.5815	3.89756	5.84778
5.6749	0.139458	4.24787	3.16629	-5.99301	11.1127	8.69881	0.14372	12.9297	3.70188	10.1141	11.9648	23.5815	3.86867	5.87911
5.70307	0.139458	4.415	3.16629	-6.00619	11.1592	8.69881	0.065931	13.024	3.70188	10.1523	11.9858	23.5815	3.85573	5.91759
5.73124	0.126007	4.4898	3.16629	-6.00619	11.1841	8.69881	-0.0057	13.1193	3.70188	10.1674	12.0082	23.5815	3.85573	6.01237
5.75941	0.123989	4.53335	3.16629	-6.02116	11.249	8.69881	-0.04016	13.1512	3.70188	10.1827	12.0315	23.5815	3.85573	6.08783
5.78758	0.123989	4.60269	3.16629	-6.04858	11.3402	8.69881	-0.09047	13.1512	3.70999	10.2117	12.0634	23.5815	3.85573	6.17406
5.81575	0.119138	4.65568	3.16629	-6.07294	11.4615	8.69881	-0.12129	13.2504	3.70999	10.2723	12.0755	23.5815	3.80276	6.26122
5.84392	0.119138	4.69376	3.16629	-6.07726	11.6477	8.69881	-0.15831	13.4453	4.05284	10.3174	12.0919	23.576	3.80276	6.31071
5.87209	0.114989	4.71475	3.16629	-6.07962	11.6477	8.69881	-0.25718	13.5515	4.6307	10.3308	12.1528	23.5378	3.79874	6.33347
5.90026	0.113322	4.75912	3.16629	-6.11376	11.6477	8.69881	-0.25718	13.6087	5.37018	10.3492	12.207	23.5207	3.79874	6.36367
5.92843	0.104377	4.8042	3.16629	-6.1505	11.6477	8.69881	-0.30775	13.6231	5.73538	10.3855	12.2394	23.4957	3.75699	6.40151
5.9566	0.091896	4.81325	3.16629	-6.1661	11.7547	8.69881	-0.31667	13.6609	5.78657	10.4362	12.2799	23.4957	3.75699	6.46345
5.98477	0.089273	4.81677	3.16629	-6.1661	11.7547	8.69881	-0.31667	13.7256	6.1691	10.4751	12.3001	23.4957	3.73777	6.51464
6.01294	0.085561	4.82007	3.17627	-6.1505	11.7547	8.69881	-0.31667	13.766	6.82153	10.4951	12.3179	23.4957	3.73777	6.54358
6.04111	0.085561	4.84704	3.24986	-6.13868	11.7547	8.69881	-0.31667	13.796	7.18746	10.5139	12.4135	23.5285	3.73777	6.57864
6.06928	0.085561	4.8771	3.37727	-6.13868	11.7547	8.69881	-0.31667	13.8411	7.33318	10.5234	12.5088	23.576	3.73777	6.61032
6.09745	0.085561	4.88735	3.53579	-6.13868	11.6437	8.69881	-0.31667	13.8702	7.43041	10.7069	12.5806	23.6119	3.73777	6.62064
6.12562	0.085561	4.89652	3.7408	-6.13868	11.4615	8.69881	-0.31667	13.8982	7.59571	11.2928	12.6629	23.6856	3.73777	6.6362
6.15379	0.083972	4.91247	3.98013	-6.10552	11.4615	8.72969	-0.31667	13.9246	7.81901	11.8039	12.6967	23.7605	3.75699	6.65515
6.18196	0.083972	4.92727	4.19626	-6.10552	11.4615	8.72969	-0.31667	13.9504	7.91431	11.9287	12.8441	23.7687	3.73839	6.66213
6.21013	0.083972	4.93156	4.28401	-6.10552	11.4615	8.72969	-0.31667	14.0051	8.11593	11.9698	13.0441	23.7783	3.73839	6.67056
6.2383	0.083972	4.948	4.60909	-6.10552	11.5365	8.72969	-0.31667	14.0488	8.2934	12.0231	13.1504	23.7919	3.73839	6.68513
6.26647	0.077124	4.96248	4.93107	-6.07962	11.5365	8.72969	-0.31667	14.109	8.32463	12.1258	13.2287	23.8059	3.73839	6.69709
6.29464	0.066714	4.96556	4.9751	-6.07962	11.5365	9.33286	-0.31667	14.2358	8.42477	12.215	13.2819	23.8154	3.73839	6.7052
6.32281	0.066714	4.9691	5.10512	-6.07962	11.5365	9.93816	-0.31667	14.3224	8.52747	12.369	13.3677	23.8251	3.73839	6.71417
6.35098	0.062401	4.97605	5.20162	-6.07962	11.5365	10.1205	-0.31667	14.3372	8.56435	12.5347	13.4799	23.8357	3.73839	6.73021
6.37915	0.062401	4.9871	5.30922	-6.07431	11.5365	10.3158	-0.31667	14.3583	8.59021	12.6205	13.5483	23.8621	3.73839	6.74838
6.40731	0.066714	5.00174	5.44756	-6.06723	11.5365	10.8643	-0.31667	14.376	8.64853	12.6838	13.6032	23.9057	3.73839	6.76677
6.43548	0.067581	5.02177	5.50373	-6.06413	11.5365	11.3738	-0.30028	14.3892	8.75183	12.7259	13.681	23.9398	3.73839	6.78224
6.46366	0.077124	5.03405	5.77313	-6.06413	11.5365	11.5583	-0.30028	14.448	8.81544	12.9784	13.8096	24.0011	3.72177	6.80009
6.49183	0.083972	5.03531	6.03745	-6.06413	11.5365	11.6826	-0.30028	14.4971	8.8605	13.196	14.2801	24.0579	3.71939	6.81562
6.51999	0.077124	5.03756	6.26216	-6.06413	11.5365	11.7401	-0.30028	14.4971	8.98414	13.2432	14.8455	24.0579	3.71939	6.82362
6.54817	0.083972	5.04486	6.47863	-6.06413	11.4612	11.8793	-0.22619	14.5447	9.18201	13.2432	15.026	24.0579	3.71939	6.83971
6.57634	0.083972	5.05985	6.59753	-6.06413	11.3173	12.1864	-0.14729	14.5972	9.29731	13.2432	15.0596	24.0579	3.71939	6.86461
6.6045	0.077124	5.07226	6.75272	-6.06413	11.3173	12.425	-0.14729	14.6328	9.33608	13.2432	15.0965	24.096	3.71939	6.88751
6.63267	0.077124	5.07771	6.81702	-6.00823	11.3924	12.4617	-0.14729	14.6328	9.42352	13.2432	15.1049	24.1478	3.71776	6.89818
6.66085	0.077124	5.10688	6.86016	-5.95128	11.6435	12.5344	-0.14729	14.6328	9.5351	13.2432	15.1621	24.1524	3.71776	6.92159
6.68902	0.077124	5.16329	6.89285	-5.93781	11.6435	12.6327	0.048231	14.6328	9.64847	13.2432	15.2628	24.1689	3.71776	6.95557
6.71718	0.077124	5.19926	6.90236	-5.90863	11.6435	12.7562	0.478314	14.6328	9.92668	13.2432	15.3491	24.2278	3.71776	6.9703
6.74535	0.077124	5.21535	7.03863	-5.90863	11.3924	12.8976	1.23604	14.6328	10.1757	13.2432	15.4185	24.2742	3.71776	6.9776
6.77353	0.077124	5.2351	7.1883	-5.90863	11.0959	13.0058	1.92333	14.6328	10.2208	13.2432	15.4584	24.278	3.71776	6.983
6.80169	0.067581	5.26517	7.22083	-5.87916	10.9131	13.4038	2.13689	14.6328	10.301	13.2432	15.4733	24.286	3.71776	6.99626
6.82986	0.067581	5.29563	7.33462	-5.84563	10.8679	13.6486	2.35246	14.6328	10.445	13.2432	15.5128	24.3068	3.71776	7.10092
6.85804	0.063573	5.32467	7.4344	-5.84563	10.8474	13.6486	2.59797	14.6328	10.5398	13.2432	15.562	24.3225	3.71776	7.2961
6.88621	0.062401	5.3486	7.47991	-5.81261	10.8415	13.6486	2.6719	14.6328	10.5644	13.2432	15.7264	24.3299	3.71776	7.40061
6.91437	0.060775	5.35549	7.54471	-5.78835	10.8022	13.6486	2.74087	14.6328	10.6447	13.2432	15.8883	24.3463	3.71776	7.49125
6.94254	0.05149	5.36304	7.60529	-5.75257	10.7553	13.6486	2.817	14.6328	10.7307	13.2432	15.9611	24.3632	3.71776	7.57859
6.97072	0.043483	5.3719	7.66932	-5.72338	10.712	13.6486	2.83939	14.6328	10.7771	13.2432	16.0319	24.3725	3.71776	7.60507
6.99888	0.040595	5.37563	7.72282	-5.72338	10.646	13.6486	2.99972	14.6328	10.8094	13.2432	16.0319	24.3784	3.71776	7.63969
7.02705	0.043483	5.38516	7.75774	-5.72338	10.607	13.6486	3.18401	14.6328	10.8903	13.2432	16.0319	24.3907	3.71776	7.68075
7.05522	0.043483	5.40269	7.77186	-5.72338	10.5327	13.6486	3.28294	14.6328	10.995	13.2432	16.0319	24.411	3.71776	7.74008
7.08339	0.043483	5.41278	7.85054	-5.72338	10.4422	13.6486	3.42134	14.6328	11.0308	13.2432	16.0319	24.4273	3.71776	7.8041
7.11156	0.043483	5.41704	7.95674	-5.72338	10.4003	13.6486	3.56783	14.6328	11.0849	13.2432	16.0319	24.6192	3.69676	7.84579
7.13973	0.05149	5.4204	8.00379	-5.72338	10.3041	13.6486	3.67444	14.5972	11.2143	13.2432	16.0319	24.8089	3.6355	7.92545
7.1679	0.060775	5.42145	8.04613	-5.72338	10.2099	13.8068	3.74264	14.5447	11.3481	13.2432	16.0319	24.8216	3.49033	8.05755
7.19607	0.062401	5.42417	8.08177	-5.72338	10.1726	13.8956	3.9405	14.437	11.4446	13.2432	16.0319	24.8699	3.36183	8.27775
7.22424	0.063573	5.46882	8.09169	-5.72338	10.1475	13.8956	4.3067	14.437	11.5059	13.2098	16.0319	24.9313	3.30143	8.71361
7.25241	0.063573	5.51208	8.16427	-5.72338	10.1475	13.8956	4.52806	14.3663	11.5291	12.889	16.0319	24.9313	3.25226	9.03411
7.28058	0.063573	5.51944	8.27201	-5.72338	10.1475	13.9736	4.6044	14.3502	11.6626	12.5841	16.0319	24.9617	3.2077	9.08096
7.30875	0.078142	5.54113	8.29143	-5.72338	10.1475	14.1215	5.03566	14.3202	11.7899	12.3199	16.0319	24.9617	3.12039	9.16088
7.33692	0.094532	5.56821	8.29143	-5.72338	10.1475	14.2939	5.50736	14.3202	11.7979	11.8373	16.0319	24.9678	3.05122	9.27942
7.36509	0.100958	5.58301	8.31216	-5.72338	10.1475	14.3687	5.75693	14.3202	11.7979	11.3406	16.0319	24.9678	3.03899	9.36532
7.39326	0.112803	5.59537	8.32362	-5.72338	10.1475	14.3944	6.20244	14.2983	11.7979	11.0244	16.0319	24.9678	3.01833	9.45652
7.42143	0.12294	5.60454	8.37041	-5.72338	10.1726	14.4151	6.71856	14.2571	11.7979	11.0244	16.0319	24.9678	2.94083	9.6812
7.4496	0.12294	5.60463	8.41367	-5.72338	10.2099	14.4478	6.99069	14.1311	11.7979	10.9977	16.0319	24.9678	2.85728	9.85504
7.47777	0.12294	5.6094	8.45446	-5.71947	10.2099	14.5362	7.07623	14.0293	11.7979	10.9977	16.0319	24.9678	2.80179	9.91063
7.50594	0.12294	5.62086	8.51312	-5.71514	10.2099	14.5362	7.22833	14.0127	11.7979	10.9045	16.0319	24.9678	2.77026	9.91063
7.53411	0.12294	5.63999	8.55815	-5.68178	10.2099	14.5362	7.36812	13.8944	11.7979	10.8636	16.0319	24.9678	2.73778	9.96842
7.56228	0.129362	5.63999	8.63676	-5.63717	10.3041	14.5362	7.36812	13.7202	11.7979	10.8308	16.0319	24.9678	2.7063	9.98352
7.59045	0.129362	5.66683	8.71311	-5.60907	10.4748	14.4478	7.36812	13.6546	11.7979	10.8154	16.0319	24.9678	2.67807	9.98352
7.61862	0.131776	5.68424	8.747	-5.60907	10.5826	14.4151	7.36812	13.6414	11.7979	10.7978	16.0319	24.9678	2.61358	9.98352
7.64679	0.131776	5.68424	8.79599	-5.57329	10.5826	14.3872	7.36812	13.6296	11.7979	10.7805	15.9832	24.9678	2.56836	9.98352
7.67496	0.157052	5.68424	8.85336	-5.5333	10.5826	14.2939	7.36812	13.543	11.7979	10.7459	15.9124	24.9678	2.53247	9.98352
7.70313	0.221727	5.68956	8.88329	-5.48857	10.607	14.1215	7.36812	13.4038	11.7979	10.737	15.8902	24.9678	2.53247	9.98352
7.7313	0.283098	5.69377	8.95437	-5.46021	10.7271	13.9736	7.36812	13.3428	11.7979	10.7217	15.8189	24.9678	2.53247	9.98352
7.75947	0.307871	5.70691	9.02973	-5.46021	10.8389	13.8956	7.36812	13.2413	11.7979	10.7126	15.7715	24.9678	2.53247	9.98352
7.78764	0.321186	5.72152	9.02973	-5.46021	10.84	13.7026	7.36812	12.9562	11.7979	10.7	15.7446	24.9678	2.53247	9.98352
7.81581	0.335089	5.74484	9.02973	-5.46021	10.8415	13.419	7.36812	12.6903	11.7979	10.6471	15.7277	24.9678	2.53247	9.98352
7.84398	0.3567	5.76487	8.95437	-5.46021	10.8438	13.2384	7.36812	12.4012	11.7979	10.5888	15.7165	24.9678	2.53247	9.98352
7.87215	0.485161	5.76487	8.88329	-5.46021	10.8438	13.0388	7.36812	12.1298	11.7979	10.5653	15.6251	24.9602	2.53247	9.98352
7.90032	0.610092	5.76621	8.85336	-5.46021	10.8944	12.6642	7.36812	12.0643	11.7979	10.5557	15.6251	24.9109	2.53247	9.98352
7.92849	0.640602	5.77281	8.85336	-5.46021	10.9342	12.6608	7.36812	12.0209	11.7979	10.5557	15.6251	24.8583	2.53247	9.98352
7.95666	0.668137	5.78196	8.79599	-5.46021	10.9342	12.4237	7.36812	11.9598	11.7979	10.5557	15.6251	24.8401	2.53247	9.98352
7.98483	0.775236	5.79007	8.747	-5.46021	10.9342	12.4041	7.36812	11.8401	11.7979	10.5557	15.6251	24.8401	2.53247	9.98352
8.013	0.905705	5.79678	8.71311	-5.46021	10.8854	12.3193	7.36812	11.6734	11.7979	10.5557	15.6251	24.8401	2.53247	9.98352
8.04117	0.935222	5.80021	8.66772	-5.46021	10.8422	12.3193	7.36812	11.4114	11.8153	10.5557	15.6251	24.7317	2.53247	9.98352
8.06934	0.953483	5.80156	8.60984	-5.46021	10.8422	12.3193	7.36812	11.2144	11.8153	10.5557	15.6251	24.6091	2.53247	9.98352
8.09751	0.979531	5.80568	8.57072	-5.46021	10.8422	12.3193	7.36812	11.2048	11.8153	10.5557	15.6251	24.5575	2.53247	9.98352
8.12568	1.00361	5.81911	8.57072	-5.44682	10.8422	12.3193	7.36812	11.1957	11.8153	10.5557	15.6251	24.3378	2.53247	9.98352
8.15385	1.02514	5.81926	8.57072	-5.42413	10.8422	12.3193	7.36812	11.0664	11.8153	10.5653	15.6251	24.1998	2.53247	9.98352
8.18202	1.0461	5.83371	8.57072	-5.42382	10.8854	12.3193	7.3349	10.858	11.8153	10.5888	15.6251	24.1998	2.54774	9.97066
8.21019	1.07279	5.84692	8.5257	-5.40563	10.953	12.3193	7.3349	10.7658	11.8153	10.6471	15.5757	24.1998	2.64812	9.9673
8.23836	1.09867	5.86598	8.5257	-5.30272	11.0013	12.3193	7.3349	10.7447	11.8153	10.6938	15.5144	24.1998	2.73759	9.91171
8.26653	1.12349	5.88013	8.5257	-5.15835	11.0498	12.4041	7.31557	10.7261	11.8153	10.7048	15.4834	24.1629	2.88415	9.85116
8.2947	1.1483	5.88411	8.5257	-4.7271	11.0799	12.4237	7.17146	10.6959	11.8153	10.7126	15.4807	24.109	3.01833	9.80032
8.32287	1.16659	5.89041	8.5257	-4.18523	11.1673	12.5224	6.95262	10.6755	11.8153	10.7217	15.4807	24.0259	3.04965	9.75062
8.35104	1.18315	5.93902	8.5257	-3.89001	11.3222	12.7491	6.85742	10.6015	11.8153	10.7444	15.4792	23.8991	3.12039	9.73113
8.37921	1.20693	5.9921	8.5257	-3.62791	11.4452	12.8909	6.80822	10.4694	11.8153	10.7686	15.4731	23.62	3.16495	9.63619
8.40738	1.22817	5.9921	8.5257	-3.57951	11.5093	12.9895	6.62162	10.3454	11.8153	10.7805	15.4622	23.4128	3.2903	9.55588
8.43555	1.24274	6.00391	8.49061	-3.22085	11.5476	13.134	6.45895	10.096	11.8153	10.7978	15.4622	23.2694	3.73928	9.54659
8.46372	1.24948	6.00439	8.39308	-2.56653	11.584	13.2384	6.44511	9.88344	11.8153	10.8276	15.4622	23.1217	3.96391	9.53188
8.49189	1.25177	6.03603	8.39308	-1.74225	11.5999	13.3793	6.44511	9.70065	11.8153	10.8636	15.4622	22.9181	4.00591	9.52004
8.52006	1.25383	6.07348	8.31986	-1.15005	11.6548	13.5412	6.44511	9.4511	11.8153	10.9045	15.4731	22.7223	4.04606	9.48684
8.54823	1.26824	6.08305	8.03528	-0.89089	11.7443	13.7391	6.44511	9.22867	11.8153	10.9646	15.4792	22.694	4.05345	9.45671
8.5764	1.28987	6.10193	7.69467	-0.20543	11.7885	13.8414	6.44511	9.13391	11.8153	11.0377	15.4807	22.5959	4.06001	9.45223
8.60457	1.30194	6.15034	7.57009	0.477621	11.8536	13.8414	6.44511	9.13391	11.8153	11.075	15.4834	22.4483	4.10133	9.43127
8.63274	1.30987	6.24014	7.51455	1.03841	11.9808	14.3795	6.44511	9.05843	11.8153	11.1004	15.5144	22.3814	4.19435	9.39544
8.66091	1.32018	6.36109	7.45701	1.21036	12.0541	14.7867	6.44511	8.98687	11.8366	11.1328	15.5757	22.2322	4.29138	9.36155
8.68908	1.33251	6.60624	7.31695	1.35797	12.0791	14.8961	6.44511	8.91094	11.9228	11.1489	15.6576	22.0854	4.33561	9.3352
8.71725	1.34215	6.80543	7.19498	1.46453	12.0791	14.8961	6.44511	8.86099	11.9539	11.3606	15.7099	22.0854	4.33561	9.31731
8.74542	1.35211	6.87624	7.02845	1.51378	12.1111	14.8961	6.44511	8.85298	12.0695	11.785	15.7194	22.016	4.33561	9.31731
8.77359	1.36145	6.95123	6.86333	1.53016	12.1111	14.6184	6.44511	8.83622	12.0848	12.1197	15.7772	21.9498	4.33561	9.30583
8.80176	1.36943	7.02317	6.80012	1.53016	12.1111	14.3088	6.44511	8.76768	12.0941	12.2708	15.8414	21.9301	4.33561	9.30583
8.82993	1.37873	7.14916	6.70245	1.55999	12.1286	14.1872	6.44511	8.70283	12.1091	12.4933	15.8616	21.9301	4.33561	9.29127
8.8581	1.38451	7.31366	6.61181	1.74462	12.1286	14.0896	6.4343	8.68983	12.1828	12.7475	15.8749	21.9301	4.33561	9.29127
8.88627	1.41281	7.42497	6.55545	1.96338	12.1286	14.0767	6.4245	8.67211	12.3198	12.8489	15.8829	21.9301	4.33561	9.29127
8.91444	1.44168	7.46144	6.47146	2.05484	12.1286	14.1008	6.4245	8.59767	12.4149	12.9269	15.9072	21.9301	4.33561	9.29127
8.94261	1.45322	7.51457	6.3752	2.09735	12.1286	14.1872	6.4245	8.51946	12.4357	13.1729	15.9458	21.9498	4.33561	9.29127
8.97078	1.47286	7.61136	6.35175	2.25779	12.1286	14.3088	6.4245	8.46789	12.4819	13.6392	16.0068	22.0093	4.33561	9.2799
8.99895	1.48967	7.74404	6.32238	2.48759	12.0861	14.3362	6.4245	8.40463	12.4819	13.941	16.0552	22.0787	4.33561	9.2799
9.02712	1.49683	7.82792	6.25367	2.5385	12.0861	14.3362	6.4245	8.3474	12.4819	14.0725	16.087	22.1212	4.33561	9.2799
9.05529	1.51189	7.87425	6.20235	2.59595	12.0861	14.3362	6.41863	8.30097	12.4819	14.5025	16.1297	22.1819	4.33561	9.2799
9.08346	1.54077	7.92321	6.16835	2.72471	12.0861	14.3362	6.41863	8.24547	12.4819	15.2477	16.1297	22.2391	4.33561	9.2799
9.11163	1.56133	7.95673	6.09092	2.90877	12.0213	14.3362	6.41863	8.19462	12.4819	15.726	16.1297	22.3074	4.33561	9.2799
9.1398	1.56799	8.01301	6.03601	2.90877	11.9565	14.3362	6.41863	8.16463	12.4819	15.8347	16.1297	22.3612	4.33561	9.2799
9.16797	1.58831	8.08661	5.94247	2.90877	11.8941	14.3362	6.39982	8.1343	12.4819	15.9753	16.1297	22.3972	4.29138	9.29127
9.19614	1.62103	8.13563	5.80675	3.0169	11.8941	14.3362	6.38062	8.10012	12.4819	16.2261	16.1375	22.4564	4.20414	9.31195
9.22431	1.63608	8.23806	5.73558	3.07131	11.8941	14.3362	6.34161	8.05714	12.4819	16.6395	16.1375	22.4982	4.15107	9.33108
9.25248	1.64055	8.33709	5.7132	3.21676	11.8941	14.3362	6.29308	8.01834	12.4819	16.9082	16.1375	22.5366	4.10133	9.33108
9.28065	1.65219	8.36868	5.68019	3.34367	11.8941	14.3362	6.27439	7.99947	12.4819	16.928	16.1375	22.586	4.06001	9.33108
9.30882	1.67038	8.39678	5.46393	3.36377	11.8941	14.3362	6.25753	7.99556	12.4819	17.2319	16.1375	22.586	4.05123	9.33108
9.33699	1.68888	8.40831	5.17314	3.41903	11.8941	14.3362	6.25246	7.98002	12.4819	17.8199	16.1375	22.586	4.00591	9.33108
9.36516	1.70471	8.42259	4.9174	3.48878	11.8941	14.3362	6.2475	7.9599	12.4819	18.271	16.1232	22.586	3.96496	9.33108
9.39333	1.71203	8.4327	4.73092	3.56056	11.8941	14.3362	6.2475	7.92579	12.4819	18.6498	16.099	22.586	3.96089	9.34743
9.4215	1.71535	8.47705	4.68532	3.56056	11.8941	14.3362	6.2475	7.87077	12.4819	19.2454	16.0706	22.586	3.95967	9.34743
9.44967	1.71993	8.52989	4.63039	3.56056	11.8941	14.3362	6.2475	7.87077	12.4819	20.2072	16.0103	22.586	3.95967	9.34743
9.47784	1.7271	8.56262	4.46699	3.56056	11.8941	14.3362	6.2475	7.87077	12.4819	21.0587	15.9611	22.586	3.95967	9.34743
9.50601	1.73889	8.60606	4.22311	3.56056	11.8735	14.3362	6.2475	7.83381	12.4819	21.5292	15.945	22.586	3.95967	9.34743
9.53418	1.75246	8.64949	4.04443	3.56056	11.687	14.3362	6.2475	7.80651	12.4819	21.9127	15.945	22.586	3.95967	9.36374
9.56235	1.75958	8.68609	3.96554	3.56056	11.4253	14.3362	6.2475	7.72961	12.4819	22.4819	15.9072	22.586	3.95967	9.37375
9.59052	1.76029	8.755	3.96554	3.56056	11.171	14.2881	6.22193	7.66496	12.4819	22.9564	15.9072	22.586	3.95967	9.384
9.61869	1.76322	8.85962	3.91801	3.56056	11.0604	14.2406	6.1548	7.55747	12.4812	23.0665	15.9072	22.5366	3.95967	9.4537
9.64686	1.76957	8.9587	3.88258	3.56056	11.0009	14.1671	6.09077	7.36594	12.4149	23.1199	15.9072	22.4982	3.95967	9.52289
9.67503	1.76957	9.01834	3.83838	3.56056	10.4413	14.1008	6.07873	7.14794	12.291	23.3948	15.9072	22.4883	3.95967	9.54349
9.7032	1.76957	9.0663	3.77826	3.56056	9.8515	14.0262	6.07873	7.01746	11.8701	23.7097	15.9072	22.4597	3.95967	9.55824
9.73137	1.76957	9.13458	3.77826	3.56056	9.68073	13.9502	6.06669	6.9897	11.5304	23.7841	15.9072	22.4277	3.95967	9.57031
9.75954	1.76957	9.16798	3.77826	3.56056	9.52177	13.8913	6.06669	6.93489	11.4906	23.8093	15.9072	22.4277	3.95967	9.5935
9.78771	1.76957	9.17524	3.77826	3.48878	9.48104	13.8453	6.07454	6.83627	11.4906	23.8578	15.9072	22.4277	3.95967	9.65057
9.81588	1.76957	9.20455	3.77826	3.48878	9.43075	13.7138	6.08599	6.75508	11.4906	24.1353	15.9072	22.4277	3.96089	9.70547
9.84405	1.76957	9.23583	3.77826	3.48878	9.34368	13.5715	6.09077	6.74125	11.4906	24.7171	15.791	22.4277	4.01029	9.78231
9.87222	1.76957	9.2945	3.77826	3.51475	9.18706	13.5508	6.09077	6.72809	11.4906	25.2633	15.6427	22.4277	4.01029	9.91203
9.90039	1.76957	9.35009	3.77826	3.51475	9.02244	13.4356	6.09077	6.64732	11.4906	25.7484	15.6106	22.4277	4.01029	10.0703
9.92856	1.76957	9.35009	3.75016	3.56587	8.92481	13.4356	6.09077	6.53299	11.4906	26.3697	15.4502	22.4277	4.01029	10.2695
9.95673	1.76957	9.3595	3.75016	3.62486	8.86178	13.4356	6.09077	6.45991	11.4694	27.094	15.3041	22.4277	4.0614	10.5003
9.9849	1.76957	9.36367	3.75016	3.64895	8.8001	13.2719	6.09077	6.40183	11.4694	27.511	15.1654	22.4277	4.0614	10.6455
10.0131	1.76957	9.36367	3.74108	3.67934	8.72224	13.2046	6.09077	6.33765	11.4694	27.5635	14.9231	22.4277	4.0614	10.8246
10.0412	1.76957	9.36367	3.6922	3.71027	8.64815	13.1893	6.09077	6.22641	11.4694	27.7546	14.6637	22.4277	4.0614	10.9082
10.0694	1.76957	9.36367	3.63954	3.89666	8.59432	13.1228	6.09077	6.07584	11.3961	27.99	14.5065	22.4277	4.0062	10.9098
10.0976	1.76957	9.38134	3.61345	4.14999	8.53702	12.8235	6.09077	5.82008	11.3135	28.0811	14.495	22.4277	3.96073	10.9098
10.1258	1.76957	9.38491	3.58829	4.26889	8.47914	12.5426	6.09077	5.56025	11.2861	28.2047	14.4858	22.4277	3.94813	10.9098
10.1539	1.76322	9.3987	3.56806	4.33491	8.36882	12.4952	6.09077	5.42856	11.252	28.3225	14.3469	22.4277	3.94813	10.9098
10.1821	1.76322	9.40691	3.55246	4.36122	8.23502	12.3989	6.08888	5.32797	11.2074	28.3497	14.1843	22.4277	3.94813	10.9098
10.2103	1.7627	9.42051	3.55246	4.36709	8.18579	12.2229	6.08469	5.24522	11.1725	28.3746	14.1428	22.4597	3.96073	10.9098
10.2384	1.75958	9.43599	3.55246	4.50281	8.1556	12.0814	6.07454	5.20778	11.1725	28.397	14.0716	22.4883	3.96073	10.9098
10.2666	1.75958	9.45207	3.55246	4.59889	8.0424	12.0814	6.06039	5.15999	11.1725	28.4039	13.9288	22.5063	3.96073	10.9098
10.2948	1.75958	9.46709	3.55246	4.74847	7.92164	12.0814	6.03433	5.09268	11.1725	28.4039	13.7599	22.5447	3.96073	10.9098
10.3229	1.74581	9.4844	3.55246	4.94124	7.88044	11.9063	5.99732	4.99594	11.1725	28.4039	13.7148	22.5447	3.96073	10.9098
10.3511	1.68952	9.49883	3.55246	5.03925	7.87414	11.7733	5.969	4.87141	11.1725	28.4039	13.7148	22.5447	3.96073	10.9521
10.3793	1.58561	9.52014	3.55246	5.03925	7.82279	11.7152	5.95473	4.78976	11.1725	28.4039	13.7029	22.5477	3.94935	11.0375
10.4075	1.52316	9.53824	3.57642	5.04904	7.76301	11.6283	5.95473	4.749	11.1725	28.4039	13.7029	22.6754	3.93419	11.0375
10.4356	1.41204	9.54151	3.67162	5.06798	7.68242	11.5063	5.95473	4.72583	11.1725	28.4039	13.7029	22.7781	3.89959	11.0375
10.4638	1.29889	9.54473	3.67162	5.11498	7.60213	11.2751	5.94496	4.66156	11.1969	28.4039	13.7029	22.779	3.89959	11.0375
10.492	1.23191	9.55209	3.67162	5.15357	7.59186	11.2751	5.93632	4.66156	11.217	28.4039	13.7029	22.779	3.89959	11.0375
10.5201	1.11873	9.56135	3.75016	5.20972	7.58467	11.2376	5.92107	4.66156	11.2861	28.4039	13.7029	22.779	3.89959	11.0375
10.5483	1.06463	9.55209	3.77675	5.34663	7.55931	11.0606	5.8576	4.66156	11.3135	28.4039	13.7029	22.779	3.89959	11.0375
10.5765	1.05712	9.55209	3.80484	5.43289	7.53247	10.9988	5.80344	4.57568	11.329	28.4039	13.7029	22.779	3.89959	11.0375
10.6046	1.0489	9.55209	3.81999	5.48915	7.52166	10.9988	5.7927	4.51579	11.3984	28.4039	13.7029	22.779	3.89959	11.0375
10.6328	1.0489	9.55209	3.84707	5.54434	7.50991	10.9988	5.74336	4.477	11.4865	28.4039	13.7029	22.779	3.93528	11.0375
10.661	1.0489	9.55209	3.86546	5.55563	7.47678	10.9743	5.69891	4.44873	11.5111	28.4039	13.7029	22.779	3.93528	11.0375
10.6891	1.0489	9.55209	3.88258	5.56717	7.44148	10.9743	5.69891	4.43835	11.5338	28.4039	13.7029	22.779	3.96385	11.0375
10.7173	1.0489	9.55209	3.91588	5.57548	7.42073	10.9743	5.69891	4.41909	11.6381	28.4039	13.7029	22.779	3.96385	11.0375
10.7455	1.03753	9.55209	3.95251	5.62241	7.40227	10.9743	5.69891	4.39705	11.7433	28.4039	13.7029	22.779	3.96385	11.0093
10.7737	1.03753	9.55209	3.95251	5.62241	7.36043	10.9743	5.69891	4.39094	11.7881	28.4039	13.7029	22.779	3.96385	10.8815
10.8018	1.03215	9.55209	3.95251	5.62241	7.31654	10.9988	5.69891	4.37709	11.8139	28.397	13.7029	22.779	3.96385	10.8377
10.83	1.02068	9.54473	3.95251	5.62241	7.27703	11.0606	5.69891	4.35916	11.8414	28.3746	13.7029	22.779	3.96385	10.8286
10.8582	1.00918	9.54151	3.95251	5.62241	7.18438	11.0606	5.59268	4.31424	11.8728	28.3497	13.7029	22.779	3.96252	10.8056
10.8863	1.00818	9.54151	3.95251	5.62241	7.10178	11.0606	5.54619	4.27406	11.9016	28.3225	13.5992	22.779	3.96252	10.7815
10.9145	1.00818	9.53824	3.97793	5.62241	7.07683	11.1288	5.47086	4.27011	11.9369	28.2541	13.5233	22.779	3.96252	10.7704
10.9427	1.00818	9.52014	3.99299	5.62241	7.07683	11.1669	5.53791	4.25805	11.9919	28.2541	13.5233	22.779	3.94552	10.7639
10.9709	1.00513	9.49482	4.00483	5.7053	7.07683	11.1669	5.53791	4.24669	12.0515	28.1924	13.5233	23.0868	3.94552	10.7385
10.999	1.00056	9.47222	4.00483	5.77656	7.07683	11.1669	5.50905	4.23863	12.1443	28.143	13.5233	23.5143	3.94552	10.7057
11.0272	1.00056	9.45892	4.01101	5.79892	7.07683	11.2757	5.50905	4.22531	12.2506	28.0466	13.5233	23.7765	3.94552	10.6936
11.0554	1.00056	9.45207	4.03446	5.9068	7.07683	11.3635	5.55796	4.21779	12.3238	27.7529	13.5233	23.9324	3.94552	10.6382
11.0835	1.00056	9.42793	4.05715	5.97344	7.07683	11.4009	5.5951	4.21766	12.3829	27.5197	13.5105	24.0139	3.94552	10.5793
11.1117	1.00056	9.40435	4.07864	5.98631	7.07683	11.4009	5.6706	4.19569	12.5726	27.4774	13.475	24.1757	3.94552	10.5711
11.1399	1.00056	9.40435	4.11575	5.98848	7.07683	11.4009	5.6706	4.19569	12.7574	27.3003	13.475	24.3285	3.94552	10.3749
11.168	1.00056	9.38501	4.11575	6.01722	7.07683	11.5058	5.6706	4.1616	12.884	26.906	13.475	24.4209	3.94552	9.88072
11.1962	1.00056	9.36485	4.11575	6.09795	7.03369	11.584	5.6706	4.14817	13.0637	26.4681	13.475	24.5608	3.94552	9.40982
11.2244	1.00056	9.34895	4.22066	6.18139	7.03369	11.6136	5.6706	4.13222	13.1362	26.2803	13.475	25.0155	3.94552	9.22371
11.2525	1.00056	9.31555	4.36323	6.24473	7.03369	11.6482	5.6706	4.1126	13.2325	26.2208	13.475	25.6641	3.94552	9.01161
11.2807	1.00056	9.28553	4.43044	6.27975	7.03369	11.6685	5.6706	4.10292	13.327	25.927	13.475	26.1145	3.94552	8.72737
11.3089	1.00056	9.27834	4.43044	6.3648	6.96519	11.6685	5.6706	4.0856	13.3383	25.5765	13.475	26.2682	3.94552	8.62841
11.3371	1.00513	9.27557	4.43044	6.94556	6.92405	11.6685	5.6706	4.03952	13.3533	25.2773	13.475	26.4188	3.94552	8.61168
11.3652	1.00818	9.27303	4.43044	7.47699	6.9098	11.6685	5.6706	3.99882	13.3737	24.987	13.475	26.6829	3.94552	8.54586
11.3934	1.00918	9.25631	4.43044	7.64008	6.9098	11.6685	5.6706	3.97757	13.3871	24.7099	13.475	26.8893	3.94552	8.45923
11.4216	1.02137	9.24571	4.43044	7.84368	6.9098	11.6526	5.6706	3.94853	13.3963	24.4648	13.475	27.0072	3.94552	8.42605
11.4497	1.03295	9.24571	4.43044	8.0321	6.87267	11.6472	5.6706	3.91242	13.4095	24.3934	13.475	27.0783	3.94552	8.38866
11.4779	1.03295	9.16929	4.43044	8.22028	6.83879	11.6472	5.6706	3.88906	13.4337	24.3867	13.475	27.2468	3.94552	8.33396
11.5061	1.03295	9.11845	4.43633	8.22028	6.83879	11.6526	5.6706	3.88226	13.4337	24.3145	13.475	27.4206	3.96252	8.30513
11.5343	1.03295	9.10129	4.47243	8.22028	6.83879	11.6685	5.6706	3.83696	13.4337	24.1937	13.475	27.625	3.96385	8.03146
11.5624	1.03295	9.06825	4.47243	8.30046	6.83879	11.6685	5.6706	3.79318	13.4669	24.0891	13.475	28.0251	3.97318	7.58882
11.5906	1.03295	9.03008	4.47243	8.30046	6.83879	11.6685	5.6706	3.77543	13.4983	24.0228	13.475	28.3115	3.98385	7.39204
11.6188	1.03295	8.97058	4.47243	8.30046	6.83879	11.6685	5.6706	3.73359	13.4983	24.0092	13.475	28.4112	4.01314	7.27346
11.6469	1.03295	8.84163	4.43633	8.30046	6.83879	11.6685	5.6706	3.68983	13.4983	23.9915	13.475	28.7816	4.09098	6.93749
11.6751	1.03295	8.71439	4.43633	8.30046	6.83879	11.6526	5.6706	3.60025	13.4983	23.9693	13.475	29.2219	4.1812	6.60122
11.7033	1.03295	8.6762	4.46545	8.30046	6.87267	11.6472	5.77152	3.51905	13.5181	23.9593	13.475	29.4126	4.33694	6.28711
11.7314	1.03295	8.6638	4.49581	8.30046	6.91926	11.6472	5.87181	3.44538	13.5424	23.9543	13.4081	29.5595	4.67955	6.11232
11.7596	1.03295	8.65291	4.53329	8.30046	6.96519	11.6526	6.02247	3.33956	13.5449	23.9096	13.2228	29.7268	4.9353	6.11232
11.7878	1.03295	8.63407	4.53329	8.30046	7.02188	11.6685	6.10892	3.28516	13.5504	23.8611	12.905	29.9458	4.97952	6.11232
11.816	1.03295	8.62491	4.60019	8.30046	7.05688	11.6685	6.38962	3.26298	13.5678	23.7817	12.6804	30.1273	5.01367	5.99264
11.8441	1.03295	8.61393	4.60019	8.30046	7.06869	11.7368	6.67618	3.17678	13.5793	23.6893	12.604	30.2176	5.04559	5.91255
11.8723	1.03295	8.60712	4.60019	8.30046	7.06869	11.7972	6.73824	3.08554	13.5793	23.6443	12.5748	30.2995	5.10657	5.87053
11.9005	1.03295	8.59749	4.60019	8.30046	7.06869	11.7972	6.83424	3.04063	13.5873	23.6053	12.5271	30.3954	5.15519	5.87053
11.9286	1.02137	8.59749	4.60019	8.30046	7.06869	11.8337	6.88872	3.00658	13.6033	23.5893	12.246	30.5067	5.18592	5.87053
11.9568	1.02038	8.58626	4.69889	8.30046	7.06869	11.9587	6.90517	3.0031	13.6279	23.5855	11.9245	30.5844	5.25629	5.87053
11.985	0.993371	8.57002	4.69889	8.30046	7.06869	12.0663	6.9393	3.00178	13.6456	23.5507	11.8331	30.6965	5.34945	5.87053
12.0131	0.993371	8.56036	4.69889	8.30046	7.06869	12.116	6.98969	2.90555	13.6584	23.4757	11.7633	30.8643	5.42774	5.87053
12.0413	0.971921	8.56036	4.69889	8.30046	7.06869	12.1541	7.01072	2.83961	13.6663	23.4313	11.5809	31.074	5.46645	5.87053
12.0695	0.962122	8.56036	4.69889	8.30046	7.06869	12.1561	7.01919	2.79898	13.6738	23.4042	11.2551	31.2573	5.50961	5.87053
12.0976	0.959178	8.56036	4.69889	8.22028	7.06869	12.192	7.07618	2.7781	13.687	23.379	10.9279	31.3471	5.57101	5.87053
12.1258	0.953863	8.56036	4.69889	8.14252	7.06869	12.2432	7.13883	2.76243	13.6958	23.3743	10.7939	31.6032	5.60569	5.87053
12.154	0.940703	8.56036	4.85829	8.1288	7.06869	12.2787	7.16214	2.7292	13.7007	23.3625	10.7375	32.0699	5.63043	5.87053
12.1822	0.913716	8.56036	4.88722	8.06204	7.06869	12.3232	7.17455	2.69792	13.7146	23.3468	10.6881	32.7293	5.67524	5.87053
12.2103	0.858172	8.56036	4.90825	7.96242	7.06869	12.3232	7.20878	2.66972	13.7309	23.3399	10.5901	33.3929	5.7004	5.87053
12.2385	0.817857	8.56036	4.95399	7.84683	7.06869	12.3232	7.25527	2.60398	13.745	23.3379	10.3632	33.802	5.70602	5.87053
12.2667	0.786292	8.56036	5.13233	7.84683	7.06869	12.3232	7.27945	2.54971	13.7539	23.33	10.1305	33.9941	5.71447	5.87053
12.2948	0.754535	8.56036	5.35401	7.84683	7.06869	12.3232	7.33482	2.54971	13.7675	23.3045	9.93997	34.0507	5.73084	5.87053
12.323	0.746566	8.56036	5.43488	7.71017	7.05688	12.3522	7.41254	2.52566	13.7834	23.1594	9.66078	34.4029	5.78307	5.87053
12.3512	0.73374	8.56036	5.47235	7.4809	6.9902	12.3712	7.46371	2.50578	13.7882	23.001	9.433	35.1039	5.78307	5.87053
12.3793	0.723113	8.56036	5.59487	7.2771	6.91926	12.4813	7.49878	2.49076	13.7882	22.9115	9.34029	35.5227	5.78307	5.87053
12.4075	0.715514	8.56036	5.85313	7.23651	6.87267	12.592	7.54188	2.49076	13.7905	22.836	9.25359	35.5952	5.85243	5.87053
12.4357	0.708831	8.56036	5.85313	7.17273	6.83879	12.6807	7.61167	2.49076	13.7917	22.836	9.18449	35.6902	5.88671	5.87053
12.4639	0.703527	8.56036	5.85313	7.08125	6.83396	12.977	7.91976	2.49076	13.8023	22.836	9.12718	36.115	5.89319	5.91255
12.492	0.698444	8.56973	5.85313	6.90532	6.75644	13.3482	8.26707	2.48126	13.8023	22.836	9.09124	36.4929	5.89319	6.03466
12.5202	0.69315	8.58626	5.85313	6.68807	6.66394	13.5442	8.39057	2.43251	13.8023	22.836	9.06864	36.7234	5.89319	6.22476
12.5484	0.686087	8.59749	5.85313	6.56296	6.60827	14.1756	8.39057	2.42786	13.8195	22.836	9.05682	36.9993	5.89319	6.34546
12.5765	0.683102	8.60865	5.85313	6.49172	6.53669	14.8299	8.44549	2.42786	13.8521	22.836	8.89138	37.1006	5.89954	6.54097
12.6047	0.678381	8.62491	5.85313	6.36444	6.28142	15.1587	8.46986	2.42786	13.8195	22.836	8.71474	37.5768	5.91167	6.85661
12.6329	0.674126	8.64352	6.21009	6.18606	5.78421	15.3056	8.46986	2.39021	13.8165	22.836	8.70181	38.3245	5.92234	7.33164
12.661	0.673884	8.66358	6.54456	6.07903	5.38983	15.4548	8.46986	2.36047	13.8165	22.836	8.67025	38.672	5.95894	7.96068
12.6892	0.662987	8.67657	6.86925	5.969	5.26788	15.5802	8.46986	2.32665	13.8165	22.836	8.59098	38.7556	6.01065	8.38481
12.7174	0.649659	8.6913	7.07235	5.87352	5.24964	15.5802	8.46986	2.31013	13.8064	22.836	8.51952	38.8861	6.04176	8.50623
12.7455	0.632384	8.76609	7.1195	5.83811	5.07148	15.5802	8.53635	2.32665	13.8064	22.836	8.49038	39.0439	6.07467	8.50623
12.7737	0.616945	8.83015	7.719	5.7554	4.80844	15.5802	8.59935	2.32665	13.8064	22.9256	8.46978	39.1205	6.11525	8.50623
12.8019	0.615351	8.87025	8.50932	5.47001	4.57764	15.5802	8.61507	2.31013	13.8064	23.1594	8.43233	39.3197	6.13951	8.50623
12.8301	0.611486	8.91356	8.78926	5.24227	4.38863	15.5802	8.636	2.29677	13.8064	23.3045	8.3248	39.5659	6.16335	8.50623
12.8582	0.603887	8.93845	8.78926	5.19014	4.26789	15.5802	8.68467	2.28566	13.8064	23.3317	8.11604	39.6975	6.20633	8.50623
12.8864	0.603887	8.96052	8.78926	5.10353	4.13123	15.5802	8.85012	2.27751	13.8064	23.3399	7.96435	39.779	6.24035	8.50623
12.9146	0.603887	8.96557	8.78926	4.89106	3.97292	15.5802	8.98228	2.27751	13.8064	23.3468	7.93247	39.8085	6.25219	8.50623
12.9427	0.597769	8.97922	8.78926	4.66785	3.87572	15.5802	9.14491	2.26065	13.8064	23.3652	7.88768	39.9665	6.26966	8.50623
12.9709	0.595651	8.99338	8.78926	4.66785	3.81981	15.5802	9.29417	2.25648	13.8064	23.379	7.73931	40.1038	6.29801	8.50623
12.9991	0.591177	9.01887	8.78926	4.66785	3.72307	15.5802	9.29417	2.2502	13.8064	23.3828	7.5717	40.1038	6.35419	8.50623
13.0273	0.591177	9.04813	8.78926	4.66785	3.63864	15.5802	9.31891	2.2502	13.8064	23.4502	7.49564	40.1038	6.40654	8.50623
13.0554	0.591177	9.06451	8.78926	4.66785	3.43611	15.5802	9.34839	2.2502	13.8064	23.5508	7.43229	40.1038	6.40654	8.50623
13.0836	0.591177	9.08405	8.78926	4.66785	3.26279	15.5802	9.38785	2.2502	13.8064	23.5545	7.38234	40.1038	6.40654	8.50623
13.1118	0.591177	9.09748	8.78926	4.66785	3.09041	15.5802	9.41411	2.2502	13.8064	23.6053	7.37579	40.1038	6.42342	8.50623
13.1399	0.591177	9.10148	8.78926	4.87613	2.86765	15.5802	9.46181	2.22955	13.8064	23.6997	7.3141	40.1038	6.46658	8.50623
13.1681	0.591177	9.10895	8.78926	5.03957	2.7725	15.5802	9.53567	2.20708	13.8064	24.2366	6.97523	40.1079	6.46658	8.50623
13.1963	0.591177	9.11802	8.78926	5.03957	2.67573	15.5802	9.53567	2.20708	13.8064	24.8236	6.3031	40.1079	6.46658	8.50623
13.2244	0.595651	9.12063	8.78926	5.03957	2.54943	15.5802	9.53567	2.20708	13.7872	25.1759	5.71108	40.1079	6.51457	8.50623
13.2526	0.595651	9.14172	8.85299	5.03957	2.31927	15.5802	9.56773	2.20708	13.7872	25.6288	5.45956	40.1079	6.51457	8.50623
13.2808	0.595651	9.18403	8.85561	5.03957	2.09349	15.5802	9.56773	2.19996	13.7872	26.2547	5.39213	40.1079	6.54875	8.50623
13.3089	0.595651	9.21856	8.90265	5.03957	1.96821	15.5802	9.56773	2.18798	13.7872	27.0971	5.22804	40.1079	6.54875	8.50623
13.3371	0.602417	9.24443	8.96069	5.03957	1.77465	15.5802	9.56773	2.17747	13.7707	27.6053	4.84941	40.1079	6.54875	8.50623
13.3653	0.602417	9.32268	8.99595	5.03957	1.54361	15.5432	9.57658	2.16641	13.6053	27.6053	4.53701	40.1079	6.54875	8.50623
13.3935	0.602417	9.42993	9.02699	5.03957	1.43783	15.4287	9.60277	2.14103	13.319	27.6053	4.45364	40.1079	6.55697	8.50623
13.4216	0.602417	9.49216	8.99595	5.03957	1.3127	15.0776	9.65202	2.07685	13.1574	27.6053	4.31732	40.1079	6.55697	8.34622
13.4498	0.603295	9.55744	8.96069	5.03957	1.30299	14.7711	9.65202	2.0108	13.1264	27.6977	4.10435	40.1079	6.53609	8.02059
13.478	0.603295	9.62642	8.99595	5.03957	1.30299	14.6056	9.65202	1.96569	13.1105	27.6977	4.01583	40.1079	6.52931	7.66898
13.5061	0.603295	9.65117	9.01558	5.03957	1.30299	14.4066	9.65202	1.94286	13.0382	27.6977	3.99151	40.1038	6.52931	7.411
13.5343	0.603295	9.6534	9.06414	5.03957	1.17227	13.5924	9.65202	1.91368	12.978	27.6977	3.96761	40.1038	6.52931	7.16544
13.5625	0.603295	9.65973	9.08503	5.03957	1.12486	13.4777	9.65202	1.88981	12.9729	27.6977	3.76639	40.1038	6.52931	6.97678
13.5907	0.603295	9.68215	9.16717	5.00609	1.12486	13.4777	9.65202	1.88146	12.9529	27.6977	3.52667	40.1038	6.52931	6.89015
13.6188	0.613958	9.7118	9.22286	5.00609	1.12486	13.4777	9.75809	1.85336	12.9296	27.6977	3.39898	40.1038	6.53754	6.81107
13.647	0.613958	9.74858	9.30696	5.03957	1.12486	13.4777	9.93	1.80923	12.9147	27.6977	3.29271	40.0995	6.55697	6.65648
13.6752	0.627279	9.77492	9.45384	5.08654	1.10062	13.4777	9.98397	1.77751	12.8975	27.6977	3.17316	40.0494	6.60949	6.33077
13.7033	0.638159	9.79319	9.5488	5.08654	1.07591	13.4777	10.0558	1.76355	12.8658	27.6977	3.04518	39.9196	6.65944	6.09919
13.7315	0.647993	9.81148	9.60368	5.3963	1.07591	13.4777	10.2578	1.74496	12.8365	27.6977	3.00176	39.8353	6.65944	5.93617
13.7597	0.657828	9.81148	9.65153	5.67058	1.03054	13.4777	10.4063	1.72564	12.7884	27.6977	2.95139	39.8259	6.65944	5.63489
13.7878	0.698371	9.81148	9.69235	5.76685	1.00268	13.4777	10.4768	1.68631	12.7356	27.6977	2.82091	39.7964	6.65944	5.39408
13.816	0.738106	9.81148	9.69235	6.08869	1.00268	13.4777	10.6605	1.59621	12.7131	27.6977	2.70533	39.7119	6.67268	5.39408
13.8442	0.762889	9.81148	9.69235	6.34135	1.00268	13.4777	10.7989	1.53759	12.6981	27.6977	2.58578	39.618	6.67268	5.30304
13.8724	0.774655	9.81148	9.69235	6.34672	0.985521	13.4777	10.9212	1.53586	12.6924	27.6977	2.46116	39.5499	6.67268	5.26125
13.9005	0.774655	9.81148	9.69235	6.38922	0.960847	13.4777	11.1039	1.53223	12.6844	27.6977	2.41154	39.4639	6.67268	5.26125
13.9287	0.774655	9.81148	9.69235	6.4607	0.924861	13.4777	11.2644	1.50819	12.6844	27.6977	2.38852	39.394	6.67268	5.26125
13.9569	0.774655	9.81148	9.65153	6.51598	0.924861	13.4777	11.3629	1.48672	12.6844	27.6977	2.38852	39.357	6.68193	5.26125
13.985	0.774655	9.81148	9.50872	6.5876	0.924861	13.4777	11.4223	1.47363	12.6844	27.6977	2.38852	39.3252	6.69135	5.26125
14.0132	0.774655	9.81148	9.30696	6.66716	0.887553	13.4777	11.4692	1.45595	12.6844	27.6977	2.3828	39.2486	6.70444	5.26125
14.0414	0.774655	9.81148	9.20779	6.73126	0.866355	13.4777	11.4692	1.4495	12.6844	27.6977	2.3828	39.1325	6.71975	5.26125
14.0695	0.774655	9.81148	8.92027	6.76886	0.832295	13.4777	11.4692	1.42596	12.6844	27.5658	2.3828	38.9185	6.71975	5.26125
14.0977	0.774655	9.81148	8.61315	6.79496	0.791455	13.4777	11.4837	1.3935	12.6844	27.4473	2.3828	38.7566	6.71975	5.26125
14.1259	0.774655	9.81888	8.55194	6.82539	0.770055	13.4777	11.4964	1.37711	12.6844	27.3161	2.3828	38.6125	6.71975	5.26125
14.154	0.774655	9.82911	8.41993	6.87497	0.762859	13.4777	11.5062	1.35844	12.6844	27.1903	2.3828	38.005	6.70444	5.26125
14.1822	0.774655	9.8349	8.14807	6.92973	0.734688	13.4777	11.5072	1.34018	12.6844	27.1727	2.3828	37.5139	6.70444	5.26125
14.2104	0.774655	9.83696	7.91859	6.95977	0.734688	13.4777	11.5989	1.32313	12.6844	27.0833	2.3828	37.4696	6.70444	5.26125
14.2386	0.774655	9.85323	7.71372	6.9913	0.681198	13.4777	11.6954	1.30109	12.6844	26.9449	2.3828	37.4257	6.69135	5.26125
14.2667	0.774655	9.85323	7.56594	7.02884	0.645371	14.2767	11.7544	1.25831	12.6844	26.7068	2.3828	37.3798	6.68193	5.26125
14.2949	0.774655	9.85323	7.55514	7.05537	0.635009	14.8263	11.7544	1.22157	12.6844	26.4411	2.3828	37.2528	6.66621	5.26125
14.3231	0.774655	9.85323	7.54218	7.07045	0.622122	15.2463	11.7544	1.1937	12.6844	26.2982	2.3828	37.0958	6.65298	5.26125
14.3512	0.774655	9.85323	7.5343	7.10204	0.622122	15.3392	11.7544	1.1937	12.6924	26.2231	2.3828	37.0358	6.64035	5.26125
14.3794	0.774655	9.85323	7.30573	7.12543	0.622122	15.3942	11.7544	1.1937	12.6981	25.9175	2.3828	37.0241	6.62943	5.26125
14.4076	0.774655	9.85323	7.30573	7.13808	0.554397	15.4354	11.7544	1.15977	12.7131	25.5089	2.3828	37.0023	6.60368	5.26125
14.4358	0.774655	9.85323	7.00078	7.13808	0.406845	15.5492	11.7544	1.10881	12.7356	25.3194	2.3828	36.9764	6.57507	5.26125
14.4639	0.774655	9.85323	6.91787	7.13808	0.406845	15.7163	11.7544	1.03557	12.7857	25.1823	2.3828	36.9424	6.57507	5.26125
14.4921	0.774655	9.85323	6.91787	7.13808	0.406845	15.8192	11.7544	0.953407	12.8273	24.9349	2.3828	36.9104	6.57507	5.26125
14.5203	0.774655	9.85323	6.91787	7.14918	0.406845	15.8192	11.7544	0.953407	12.8365	24.5296	2.3828	36.7786	6.56997	5.30304
14.5484	0.774655	9.85323	6.91787	7.14918	0.406845	15.8192	11.7544	0.953407	12.8658	24.185	2.3828	36.6366	6.55697	5.33346
14.5766	0.743929	9.85323	6.49082	7.14918	0.406845	15.8192	11.7544	0.880398	12.906	24.0574	2.3828	36.6299	6.55697	5.43631
14.6048	0.724735	9.83696	6.0445	7.14918	0.406845	15.8558	11.7544	0.853325	12.9517	24.0533	2.3828	36.6299	6.55697	5.59045
14.6329	0.705828	9.83696	5.96611	7.14918	0.406845	15.9082	11.7544	0.81243	13.0838	23.8347	2.4217	36.6299	6.53754	5.72313
14.6611	0.683451	9.83696	5.96611	7.1572	0.406845	15.9567	11.7544	0.773143	13.3651	23.6133	2.48647	36.6299	6.51284	5.93718
14.6893	0.65306	9.83696	5.96611	7.19034	0.406845	15.9567	11.7544	0.7654	13.5816	23.6029	2.59521	36.6299	6.48606	6.30213
14.7174	0.619323	9.83696	5.87601	7.19034	0.406845	15.9567	11.7544	0.684125	13.7971	23.4818	2.70034	36.6299	6.48606	6.58818
14.7456	0.537448	9.85323	5.87601	7.22194	0.266241	15.9567	11.7544	0.581257	13.7971	23.2769	2.75689	36.6299	6.48606	6.65316
14.7738	0.443413	9.85852	5.87601	7.26901	0.215167	15.9567	11.7544	0.54581	13.7971	23.1241	2.79097	36.6299	6.48606	6.68564
14.802	0.418634	9.90114	5.87601	7.32883	0.163356	15.9934	11.6954	0.523458	13.7971	22.9128	2.80178	36.6299	6.47677	6.7609
14.8301	0.41275	9.9107	5.87601	7.44434	0.096536	16.0309	11.6767	0.498149	13.7971	22.555	2.82003	36.6299	6.47677	6.82641
14.8583	0.380958	9.9107	5.87601	7.55646	0.062071	16.0963	11.5851	0.472349	13.7971	22.1034	2.84866	36.6299	6.43753	6.88383
14.8865	0.349735	9.9107	5.87601	7.9799	-0.04134	16.1609	11.4974	0.447895	13.7971	21.8215	2.87175	36.6299	6.38358	6.96659
14.9146	0.348569	9.9107	5.87601	8.88772	-0.19694	16.229	11.4738	0.434498	13.7971	21.6848	2.89597	36.6439	6.36296	7.18436
14.9428	0.342152	9.86975	5.87601	9.40848	-0.27785	16.3144	11.3668	0.429344	13.7971	21.5158	2.9196	36.7786	6.34454	7.47921
14.971	0.334114	9.86975	5.87601	9.50729	-0.29763	16.3554	11.2537	0.424612	13.7971	21.4119	2.96798	36.9104	6.28975	7.61973
14.9992	0.330233	9.86975	5.87601	9.63234	-0.30694	16.3728	11.1271	0.413866	13.7971	21.3624	3.0173	36.9483	6.18388	7.65066
15.0273	0.321316	9.86975	5.87601	10.0675	-0.36166	16.4773	10.9841	0.396536	13.7971	21.3624	3.05012	37.0023	6.09859	7.68373
15.0555	0.313039	9.86975	5.87601	10.8034	-0.43908	16.5823	10.9238	0.370902	13.7971	21.3462	3.10765	37.0023	6.02628	7.70265
15.0837	0.311785	9.88232	5.87601	11.1897	-0.50649	16.5823	10.6253	0.320671	13.7971	21.3424	3.15595	37.0023	5.96965	7.73541
15.1118	0.296504	9.88232	5.87601	11.3166	-0.50649	16.5823	10.3209	0.276311	13.7971	21.325	3.19297	37.0023	5.96335	7.8551
15.14	0.279944	9.88232	5.87601	11.4614	-0.50649	16.5823	10.2617	0.25562	13.7971	21.3048	3.2438	37.0023	5.77657	7.97009
15.1682	0.261919	9.88232	5.87601	11.663	-0.50649	16.5823	10.12	0.242463	13.7971	21.2896	3.34293	37.0023	5.55164	8.01793
15.1963	0.23104	9.88232	5.87601	11.813	-0.50649	16.5823	9.98073	0.231196	13.7971	21.2733	3.4257	37.0646	5.5086	8.05379
15.2245	0.205908	9.88232	5.87601	11.9982	-0.50649	16.5823	9.85922	0.198766	13.7971	21.2653	3.48016	37.0646	5.45756	8.09
15.2527	0.193716	9.88232	5.87601	12.0935	-0.50649	16.5823	9.33845	0.171983	13.8604	21.2653	3.52809	37.2606	5.23652	8.13891
15.2808	0.191782	9.88232	5.87601	12.0935	-0.50649	16.7502	8.83573	0.166933	13.9642	21.2653	3.54488	37.2606	5.05524	8.24047
15.309	0.191782	9.88232	5.92665	12.0935	-0.50649	16.9709	8.69241	0.163628	13.9642	21.2653	3.61961	37.0646	4.97394	8.3256
15.3372	0.191782	9.88232	6.01676	12.0935	-0.50649	17.0553	8.69241	0.159138	13.9642	21.2653	3.75702	36.9444	4.79925	8.43077
15.3654	0.191782	9.88232	6.0445	12.4049	-0.50649	17.1414	8.51542	0.151956	13.9852	21.2653	3.82948	36.9444	4.67958	8.66943
15.3935	0.191782	9.88232	6.13318	12.6705	-0.50649	17.2853	8.32657	0.141274	14.0371	21.2653	3.83656	36.9444	4.62764	9.04157
15.4217	0.191782	9.88232	6.21154	12.6778	-0.50649	17.3819	8.24443	0.116796	14.2347	21.2653	3.92869	36.8496	4.54736	9.32278
15.4499	0.190706	9.88232	6.25177	12.6778	-0.50649	17.4032	8.24443	0.076899	14.4427	21.2653	4.20234	36.6838	4.49492	9.39656
15.478	0.190706	9.88232	6.29059	12.6778	-0.50649	17.4353	8.24443	0.04742	14.5121	21.2653	4.61654	36.6838	4.47722	9.44019
15.5062	0.186849	9.88232	6.38349	12.6778	-0.50649	17.4713	8.21484	0.031419	14.5121	21.2653	4.90881	36.6771	4.46115	9.52097
15.5344	0.186849	9.88232	6.59358	12.6778	-0.50649	17.5007	8.18252	0.01235	14.5121	21.2653	5.14602	36.6771	4.4274	9.52097
15.5625	0.186849	9.86975	6.81874	12.6778	-0.43908	17.5895	8.18252	-0.00943	14.5121	21.2653	5.39142	36.6771	4.37496	9.52097
15.5907	0.183108	9.85253	7.3477	12.6778	-0.36166	17.7242	8.18252	-0.03746	14.5121	21.2653	5.5601	36.6771	4.33632	9.52097
15.6189	0.183108	9.84399	7.88922	12.6778	-0.36166	17.8401	8.18252	-0.07716	14.5121	21.2653	5.68709	36.6771	4.27379	9.52097
15.6471	0.181662	9.83808	8.05693	12.6778	-0.36166	17.8998	8.18252	-0.08138	14.5121	21.2653	5.72214	36.6771	4.20516	9.52097
15.6752	0.181662	9.82123	8.33358	12.6778	-0.43908	17.9221	8.18252	-0.09912	14.5121	21.2653	5.75927	36.6771	4.16361	9.52097
15.7034	0.181662	9.78358	8.69579	12.6778	-0.45361	17.9365	8.18252	-0.1269	14.5096	21.2724	5.75927	36.6771	4.00871	9.52097
15.7316	0.181662	9.75241	8.85221	12.6778	-0.45361	17.9478	8.18252	-0.14389	14.2854	21.2896	5.75927	36.6771	3.7614	9.52097
15.7597	0.17866	9.70261	9.17879	12.6778	-0.45361	18.0256	8.18252	-0.15428	14.0372	21.3048	5.75927	36.6771	3.60638	9.52097
15.7879	0.175682	9.65155	9.48945	12.6778	-0.45361	18.2653	8.18252	-0.18135	13.9969	21.325	5.75927	36.6771	3.54105	9.52097
15.8161	0.175682	9.64481	9.61942	12.6778	-0.45361	18.4712	8.18252	-0.20722	13.9758	21.325	5.75927	36.6771	3.42	9.52097
15.8443	0.174675	9.62901	9.7583	12.6778	-0.37588	18.5313	8.18252	-0.22636	13.8788	21.3189	5.75927	36.6771	3.2438	9.52097
15.8724	0.172166	9.60342	9.94054	12.6778	-0.22998	18.6183	8.18252	-0.23987	13.7765	21.3189	5.75927	36.6771	3.00378	9.52097
15.9006	0.164826	9.57958	10.1359	12.6365	-0.22998	18.7045	8.18252	-0.24283	13.7486	21.3189	5.75927	36.6771	2.69005	9.52097
15.9288	0.164826	9.54813	10.2387	12.4122	-0.22998	18.7347	8.18252	-0.25544	13.7472	21.3189	5.75927	36.6771	2.42795	9.52097
15.9569	0.15935	9.50702	10.8765	12.0935	-0.22998	18.756	8.18252	-0.28714	13.6316	21.3189	5.75927	36.6771	2.31321	9.52097
15.9851	0.15935	9.46958	11.4489	11.9111	-0.22998	18.7956	8.18252	-0.31012	13.5088	21.3189	5.75927	36.2964	2.31321	9.52097
16.0133	0.15935	9.45477	11.6204	11.813	-0.22998	18.8239	8.18252	-0.31193	13.47	21.3189	5.75927	35.6348	2.31321	9.52097
16.0414	0.164826	9.44942	12.1543	11.795	-0.22998	18.8493	8.18252	-0.31753	13.428	21.3189	5.75927	35.1353	2.31321	9.52097
16.0696	0.164826	9.42589	12.5515	11.7622	-0.22998	18.9356	8.18252	-0.32434	13.3833	21.3189	5.75927	34.6607	2.31321	9.52097
16.0978	0.164826	9.38372	12.5572	11.7022	-0.22998	19.0792	8.21484	-0.33552	13.3099	21.3189	5.75927	34.1388	2.31321	9.52097
16.1259	0.164826	9.32611	12.5572	11.6432	-0.22998	19.2418	8.27573	-0.36401	13.2467	21.3189	5.75927	33.5475	2.31321	9.52097
16.1541	0.164826	9.28508	12.5572	11.291	-0.22998	19.3869	8.35787	-0.40627	13.1956	21.3189	5.75927	33.1325	2.31321	9.44881
16.1823	0.172166	9.25791	12.5572	10.938	-0.22998	19.4572	8.42211	-0.42995	13.1956	21.3189	5.75927	32.9918	2.31321	9.42723
16.2105	0.172166	9.22155	12.7318	10.7439	-0.22998	19.5427	8.50901	-0.43311	13.1956	21.3189	5.75927	32.8878	2.31321	9.41861
16.2386	0.172166	9.20043	12.7318	10.1199	-0.22998	19.6249	8.50901	-0.44319	13.1956	21.3189	5.75927	32.6264	2.31321	9.41861
16.2668	0.164826	9.16928	12.7318	9.35985	-0.22998	19.645	8.54371	-0.46016	13.1956	21.3189	5.75927	32.3552	2.31321	9.41443
16.295	0.16801	9.11829	12.7318	8.92941	-0.22998	19.7109	8.54371	-0.47089	13.2019	21.3189	5.72214	32.2217	2.31321	9.37363
16.3231	0.170495	9.0703	12.7318	8.5206	-0.22998	19.8727	8.54371	-0.47756	13.2858	21.3189	5.68709	32.0407	2.31321	9.32702
16.3513	0.170495	9.04729	12.7318	7.56862	-0.22998	20.0083	8.54371	-0.49967	13.3402	21.2451	5.5601	31.6789	2.31321	9.26473
16.3795	0.177653	8.97936	12.7318	6.36081	-0.22998	20.0411	8.54371	-0.5214	13.3402	21.1507	5.34708	31.1927	2.31321	9.19102
16.4077	0.177653	8.88397	12.7318	5.27151	-0.22998	20.0873	8.54371	-0.53344	13.3402	21.1462	5.22253	30.7236	2.31321	9.19102
16.4358	0.177653	8.84516	12.7318	4.54128	-0.22998	20.1354	8.54371	-0.54991	13.3402	21.1395	5.17137	30.4679	2.31321	9.19102
16.464	0.177653	8.79912	12.7318	4.16833	-0.22998	20.1354	8.54371	-0.56238	13.3402	21.0989	5.12603	30.252	2.31321	9.19102
16.4922	0.177653	8.73136	12.7318	3.73098	-0.22998	20.1354	8.54371	-0.56836	13.3402	21.0506	4.88689	29.774	2.31321	9.19102
16.5203	0.177653	8.67407	12.7318	3.20708	-0.2968	20.1354	8.54371	-0.62457	13.3402	20.9831	4.43606	29.3162	2.31321	9.19102
16.5485	0.170495	8.58353	12.7318	2.90022	-0.5433	20.1354	8.54371	-0.6973	13.277	20.9831	4.05519	28.9911	2.31321	9.19102
16.5767	0.174699	8.48109	12.7318	2.84048	-0.66151	20.1354	8.47335	-0.71712	13.2019	20.9502	3.88293	28.7542	2.31321	9.19102
16.6048	0.174699	8.41606	12.7318	2.75435	-0.69649	20.1354	8.47335	-0.71979	13.2019	20.7908	3.70101	28.4124	2.31321	9.19102
16.633	0.174699	8.37347	12.7318	2.69193	-0.83013	20.1354	8.47335	-0.75319	13.2019	20.6385	3.30508	27.9445	2.31321	9.19102
16.6612	0.174699	8.32182	12.7318	2.69193	-0.97166	20.1739	8.47335	-0.80872	13.1285	20.4672	2.84198	27.5353	2.35948	9.19102
16.6894	0.174699	8.25677	12.7318	2.69193	-1.06903	20.2413	8.47335	-0.86049	13.0521	20.3533	2.50027	27.2398	2.49872	9.19102
16.7175	0.170495	8.22482	12.7318	2.69193	-1.15677	20.2923	8.47335	-0.90418	13.0027	20.284	2.25543	26.974	2.90556	9.19102
16.7457	0.163154	8.21533	12.7318	2.69193	-1.15677	20.3304	8.42211	-0.97047	12.9659	20.2454	1.72496	26.5374	3.44953	9.19102
16.7739	0.15935	8.18293	12.7118	2.69193	-1.15677	20.356	8.37442	-1.06936	12.9288	20.1166	1.12427	26.134	3.75039	9.19102
16.802	0.158548	8.14213	12.5316	2.69193	-1.15677	20.3746	8.37442	-1.12478	12.8483	19.9964	0.890602	25.9078	3.84088	9.19102
16.8302	0.158548	8.14213	12.3983	2.69193	-1.15677	20.4154	8.37442	-1.15062	12.766	19.9517	0.866805	25.7446	3.96005	9.19102
16.8584	0.157982	8.14213	12.1221	2.69193	-1.15677	20.4512	8.29992	-1.17326	12.7194	19.9136	0.769958	25.449	4.06263	9.19102
16.8865	0.157982	8.14213	11.9665	2.69193	-1.15677	20.4707	8.27222	-1.18386	12.648	19.7527	0.673892	25.0533	4.14284	9.19102
16.9147	0.157982	8.14213	11.9041	2.69193	-1.15677	20.4801	8.27222	-1.22296	12.5585	19.5517	0.655776	24.7667	4.23923	9.19102
16.9429	0.156046	8.14213	11.7126	2.69193	-1.15677	20.4891	8.27222	-1.27169	12.4691	19.3428	0.636118	24.6163	4.31494	9.19102
16.9711	0.1515	8.14213	11.5715	2.69193	-1.15677	20.5113	8.16	-1.30552	12.3911	19.0768	0.532007	24.4369	4.38946	9.19102
16.9992	0.148409	8.14213	11.5715	2.69193	-1.15677	20.5113	8.05937	-1.33261	12.3512	18.5474	0.38174	23.987	4.38946	9.19102
17.0274	0.147981	8.14213	11.5715	2.69193	-1.15677	20.5113	7.88239	-1.3709	12.3236	18.1098	0.263701	23.5642	4.38946	9.26473
17.0556	0.147197	8.14213	11.5715	2.69193	-1.15677	20.5213	7.68006	-1.39934	12.3061	18.0553	0.148633	23.3484	4.40564	9.31752
17.0837	0.145306	8.14213	11.5715	2.69193	-1.15677	20.5213	7.61072	-1.41778	12.2089	17.9382	0.060091	23.1757	4.40971	9.31752
17.1119	0.145306	8.14213	11.5443	2.69193	-1.15677	20.5213	7.5465	-1.43868	11.9625	17.734	-0.09158	22.9067	4.43396	9.48731
17.1401	0.142805	8.14213	11.5443	2.69193	-1.15677	20.5213	7.30339	-1.44606	11.6493	17.4097	-0.35679	22.5819	4.46964	9.69168
17.1682	0.142805	8.14213	11.5014	2.69193	-1.15677	20.5769	7.03068	-1.4513	11.1639	16.9881	-0.61624	22.3464	4.46964	9.73359
17.1964	0.142805	8.14213	11.4749	2.69193	-1.15677	20.5769	6.94228	-1.47625	10.6865	16.6599	-0.79161	22.1902	4.46964	9.75171
17.2246	0.139717	8.14213	11.3468	2.69193	-1.15677	20.6191	6.88687	-1.53629	10.404	16.3339	-1.17304	21.9891	4.46964	9.76863
17.2527	0.139717	8.14213	11.1793	2.69193	-1.15677	20.6359	6.78132	-1.58466	10.117	15.889	-1.55575	21.7632	4.46964	9.76863
17.2809	0.139717	8.14213	11.0771	2.72364	-1.15677	20.6411	6.53876	-1.61109	9.80214	15.5449	-1.6474	21.637	4.49433	9.76863
17.3091	0.142805	8.14213	10.9195	2.72364	-1.15677	20.6411	6.37076	-1.63413	9.54431	15.3646	-1.71907	21.4923	4.51032	9.76863
17.3373	0.142805	8.14213	10.7261	2.78522	-1.15677	20.6359	6.26107	-1.64514	9.32385	15.1176	-1.7882	21.3345	4.52548	9.76863
17.3654	0.142805	8.14213	10.7261	2.96499	-1.15677	20.6359	6.12726	-1.66633	9.03424	14.754	-1.98478	20.9442	4.53536	9.76863
17.3936	0.142805	8.15282	10.6217	3.19746	-1.15677	20.6359	5.87101	-1.70884	8.64977	14.5422	-2.16431	20.5906	4.53616	9.76863
17.4218	0.142805	8.19363	10.6217	4.1707	-0.78048	20.6359	5.63248	-1.75304	8.35023	14.4774	-2.18115	20.4222	4.54655	9.76863
17.4499	0.142805	8.21975	10.6217	5.45109	-0.25207	20.6359	5.60435	-1.77539	8.19931	14.4525	-2.26028	20.3187	4.56731	9.76863
17.4781	0.14609	8.21975	10.6217	6.1621	-0.07666	20.6411	5.54523	-1.78689	8.10023	14.4525	-2.48259	20.2685	4.58539	9.76863
17.5063	0.14609	8.27717	10.6217	6.5693	-0.04024	20.6411	5.49011	-1.82421	7.95959	14.4525	-2.65856	20.1085	4.58539	9.76863
17.5344	0.150915	8.35635	10.6217	7.06547	0.086784	20.6411	5.38724	-1.8542	7.67896	14.4525	-2.79238	19.933	4.58539	9.76863
17.5626	0.154005	8.39208	10.7081	8.9245	0.30066	20.6411	5.24663	-1.86268	7.47903	14.4525	-2.91745	19.7813	4.59471	9.76863
17.5908	0.154005	8.41442	10.7081	10.6816	0.516946	20.6702	5.19656	-1.87831	7.39173	14.4525	-3.03871	19.7813	4.60277	9.76863
17.619	0.156046	8.43348	10.7081	11.09	0.642206	20.7128	5.14867	-1.89594	7.25285	14.4525	-3.28755	19.7813	4.61236	9.76863
17.6471	0.157982	8.44852	10.7081	11.09	0.672464	20.7128	5.07312	-1.91472	6.79428	14.4525	-3.4745	19.7813	4.62915	9.76863
17.6753	0.162098	8.47611	10.7081	11.0909	0.691496	20.7128	5.03034	-1.92585	6.29807	14.4525	-3.56742	19.7813	4.62915	9.76863
17.7035	0.160449	8.52406	10.7081	11.0909	0.730027	20.6702	4.9366	-1.94568	6.16957	14.4525	-3.63801	19.7813	4.62915	9.76863
17.7316	0.160449	8.56167	10.7081	11.0909	0.887135	20.6257	4.80454	-1.99456	6.11045	14.4525	-3.67492	19.7813	4.62572	9.76863
17.7598	0.160449	8.56167	10.7081	11.0909	1.10753	20.6257	4.74951	-1.99456	5.68487	14.4525	-3.67492	19.7813	4.62572	9.76863
17.788	0.160449	8.56842	10.7081	11.0909	1.31414	20.6108	4.7389	-1.99456	5.22388	14.4525	-3.67492	19.7813	4.62572	9.76863
17.8161	0.160449	8.5749	10.7081	11.0909	1.44735	20.5608	4.73045	-2.03185	5.06746	14.4525	-3.67492	19.7813	4.62572	9.76863
17.8443	0.160449	8.58061	10.7081	11.0909	1.5626	20.6108	4.70074	-2.07266	4.93419	14.4525	-3.67492	19.7813	4.62572	9.76863
17.8725	0.160065	8.58061	10.8008	11.0909	1.66469	20.6559	4.66175	-2.11189	4.81321	14.4525	-3.67492	19.7813	4.62572	9.75171
17.9006	0.160065	8.58061	10.8564	11.1321	1.66753	20.7376	4.60145	-2.12214	4.68408	14.4525	-3.67492	19.7813	4.62572	9.69626
17.9288	0.164182	8.58061	10.9248	11.1858	1.79835	20.9011	4.54821	-2.12214	4.60454	14.4525	-3.67492	19.7813	4.64373	9.59679
17.957	0.170289	8.58061	11.0901	11.2131	1.94445	21.0387	4.52888	-2.1319	4.58124	14.4525	-3.67492	19.7813	4.65084	9.49753
17.9852	0.17124	8.58061	11.3468	11.2573	2.00165	21.0734	4.44595	-2.1319	4.53951	14.4525	-3.67492	19.7813	4.65882	9.44624
18.0133	0.17124	8.58061	11.5946	11.2927	2.04431	21.1074	4.3368	-2.1319	4.53951	14.4525	-3.67492	19.7813	4.65882	9.36593
18.0415	0.17124	8.58061	11.7615	11.3235	2.07214	21.122	4.24887	-2.1319	4.53951	14.4525	-3.67492	19.7813	4.67117	9.2857
18.0697	0.178792	8.58061	11.9886	11.3847	2.07214	21.122	4.14577	-2.1319	4.53951	14.4525	-3.67492	19.7813	4.67117	9.26679
18.0978	0.178792	8.58061	12.2637	11.4596	2.07214	21.122	4.06436	-2.13949	4.53951	14.4592	-3.67492	19.7813	4.67117	9.23802
18.126	0.183964	8.58061	12.2637	11.504	2.11575	21.122	4.03712	-2.13949	4.53951	14.4678	-3.67492	19.7813	4.73417	9.19652
18.1542	0.187238	8.58061	12.3864	11.644	2.13791	21.122	4.03124	-2.1319	4.53951	14.4678	-3.67492	19.7813	4.79561	9.17153
18.1823	0.191045	8.58061	12.4741	11.7733	2.1642	21.122	4.02118	-2.12214	4.53951	14.4678	-3.67492	19.7813	4.79561	9.15995
18.2105	0.19963	8.58061	12.5333	11.7733	2.19764	21.122	3.96346	-2.12214	4.53951	14.4678	-3.67492	19.7813	4.79561	9.13721
18.2387	0.19963	8.58061	12.5333	11.7733	2.21587	21.111	3.93749	-2.12214	4.53951	14.4678	-3.67492	19.7813	4.79561	9.0843
18.2669	0.206033	8.58061	12.5333	11.8111	2.21587	21.1005	3.93114	-2.12214	4.53951	14.4678	-3.67492	19.7912	4.79561	9.00711
18.295	0.214671	8.58061	12.5333	11.8492	2.21587	21.0734	3.90862	-2.12214	4.53951	14.4678	-3.67492	19.9198	4.79561	8.91071
18.3232	0.223417	8.5749	12.5333	11.8492	2.21587	21.0734	3.90541	-2.12214	4.53951	14.4678	-3.67492	20.0791	4.79561	8.73231
18.3514	0.223417	8.56842	12.5333	11.8492	2.23388	21.0734	3.90541	-2.12214	4.53951	14.4678	-3.67492	20.4398	4.79561	8.56071
18.3795	0.226416	8.56167	12.5333	11.8492	2.23388	21.0734	3.90541	-2.12214	4.53951	14.4678	-3.67492	21.2868	4.81457	8.33554
18.4077	0.228129	8.55812	12.5333	11.8611	2.23388	21.1005	3.90541	-2.11663	4.53951	14.4678	-3.60433	22.4771	4.82661	8.1442
18.4359	0.228129	8.54016	12.4741	11.8962	2.23388	21.111	3.90541	-2.11006	4.53951	14.4678	-3.55351	23.1748	4.8324	8.12635
18.4641	0.228129	8.52975	12.3014	11.9584	2.24557	21.122	3.90541	-2.09564	4.53951	14.4678	-3.37209	23.3236	4.86457	8.07168
18.4922	0.228129	8.5204	12.3014	12.027	2.25099	21.1172	3.90541	-2.08416	4.53951	14.4678	-2.99302	23.3654	4.89864	8.01168
18.5204	0.226416	8.5092	12.3014	12.0697	2.26078	21.1172	3.90541	-2.07602	4.53951	14.4678	-2.52163	23.3829	4.91106	7.98964
18.5486	0.228129	8.5092	12.3014	12.0697	2.29116	21.1172	3.90541	-2.05483	4.53951	14.4678	-2.11933	23.3893	4.92745	7.96568
18.5767	0.230391	8.5092	12.3014	12.0697	2.32137	21.1103	3.90541	-2.03185	4.53951	14.4678	-1.78726	23.4149	4.94594	7.9507
18.6049	0.228129	8.5092	12.3014	12.0697	2.34365	21.1005	3.90541	-2.00677	4.53951	14.4678	-1.33498	23.9443	4.96171	7.93667
18.6331	0.230391	8.49491	12.3014	12.0697	2.37798	21.0734	3.90541	-1.97763	4.53951	14.4678	-0.43312	24.4706	4.99097	7.87713
18.6612	0.230391	8.46467	12.3014	12.0697	2.41716	21.0027	3.90541	-1.96503	4.53951	14.4592	0.800961	24.6032	5.06055	7.75008
18.6894	0.232998	8.43857	12.3014	12.0697	2.44553	20.925	3.90541	-1.96503	4.84273	14.428	1.98453	24.764	5.12043	7.55733
18.7176	0.232998	8.43269	12.3014	12.0982	2.49367	20.925	3.90541	-1.96503	5.49502	14.428	2.60298	24.8192	5.13954	7.55733
18.7458	0.234238	8.41782	12.3014	12.1244	2.56438	20.925	3.90541	-1.95882	6.17383	14.3576	2.92733	24.8848	5.15349	7.55733
18.7739	0.235974	8.39401	12.3014	12.1476	2.60113	20.925	3.90541	-1.93947	6.94696	14.149	3.14148	25.006	5.16164	7.55733
18.8021	0.238113	8.36871	12.3014	12.201	2.65113	20.925	3.90541	-1.91759	7.81977	14.149	3.32574	25.1182	5.18328	7.55733
18.8303	0.238113	8.35524	12.3014	12.1476	2.72681	20.925	3.90541	-1.89351	8.34353	14.1465	3.47795	25.327	5.20517	7.51681
18.8584	0.240824	8.34857	12.3014	12.1244	2.76944	20.925	3.90541	-1.84869	8.59381	13.8755	3.503	25.707	5.22139	7.47448
18.8866	0.243603	8.33654	12.3014	12.1244	2.78576	20.8494	3.90862	-1.81814	8.87269	13.4619	3.5588	26.1295	5.24081	7.47448
18.9148	0.246251	8.32326	12.0033	12.1244	2.78576	20.8494	3.92793	-1.79554	9.02093	13.0467	3.61335	26.3518	5.25389	7.47448
18.9429	0.246251	8.31683	11.8212	12.0987	2.78576	20.8494	3.92793	-1.76976	9.19087	12.7906	3.68437	26.3971	5.27815	7.47448
18.9711	0.251804	8.31683	11.7665	12.0806	2.78576	20.8494	3.92793	-1.76182	9.37722	12.6882	3.79282	26.5381	5.31396	7.47448
18.9993	0.264026	8.31683	11.5287	12.0697	2.78576	20.8494	3.9568	-1.72951	9.57304	12.5669	4.05425	26.6553	5.34643	7.47448
19.0275	0.264026	8.31683	11.2774	12.0697	2.78576	20.7719	4.00868	-1.68187	9.77626	12.5669	4.51406	26.7267	5.36105	7.47448
19.0556	0.274873	8.30963	10.7868	12.0697	2.78576	20.7719	4.09856	-1.65024	9.93419	12.5669	4.92635	26.8826	5.37317	7.4418
19.0838	0.274873	8.30963	10.331	12.0697	2.78576	20.7719	4.22461	-1.5545	10.0682	12.5669	5.09119	27.346	5.38325	7.4418
19.112	0.287822	8.30963	10.0603	12.0697	2.84611	20.7719	4.58008	-1.44907	10.156	12.5669	5.16744	27.9401	5.42953	7.41831
19.1401	0.304804	8.30963	9.7802	12.0697	2.92492	20.7719	5.06353	-1.40597	10.2028	12.5669	5.29034	28.0224	5.48162	7.39619
19.1683	0.314479	8.30963	9.72371	12.0697	3.00058	20.7719	5.5027	-1.35463	10.2912	12.5669	5.35535	28.0224	5.50499	7.39263
19.1965	0.318711	8.30963	9.65156	12.0697	3.00058	20.7719	6.45707	-1.28875	10.4099	12.5669	5.35535	28.0224	5.51274	7.35932
19.2246	0.322487	8.30963	9.28606	12.0697	3.00058	20.7719	7.5195	-1.21987	10.4981	12.5669	5.35535	28.0224	5.52817	7.29059
19.2528	0.322487	8.30963	8.51961	12.0697	3.00058	20.6899	8.03548	-1.11592	10.5609	12.5669	5.35535	28.0224	5.54271	7.23996
19.281	0.327313	8.30963	8.00955	12.0697	3.00058	20.6066	8.33628	-1.04554	10.5874	12.5669	5.35535	28.0224	5.55266	7.2208
19.3091	0.33439	8.30963	7.86685	12.0697	3.00058	20.5635	8.52135	-1.03833	10.5964	12.5669	5.35535	28.0224	5.5787	7.20664
19.3373	0.346709	8.30963	7.74101	12.0697	3.00058	20.543	8.61506	-0.99455	10.603	12.5669	5.35535	28.0224	5.60544	7.18634
19.3655	0.350887	8.29963	7.56044	12.0697	3.00058	20.4935	8.67532	-0.93294	10.6221	12.5669	5.35535	28.0224	5.60972	7.18634
19.3937	0.350887	8.29963	7.11377	12.0697	3.00058	20.385	8.71003	-0.89976	10.6402	12.5669	5.35535	28.0224	5.62444	7.18634
19.4218	0.364448	8.29963	6.80009	12.0433	3.00058	20.2999	8.9881	-0.88039	10.6485	12.5669	5.35535	28.0224	5.63739	7.20664
19.45	0.36861	8.29556	6.75375	12.0433	3.00058	20.0767	9.27529	-0.85648	10.6749	12.5669	5.35535	28.0224	5.64344	7.2198
19.4782	0.380522	8.29429	6.67727	11.9747	3.06909	19.8143	9.41875	-0.84076	10.7012	12.5669	5.35535	28.0224	5.66392	7.22564
19.5063	0.391594	8.29429	6.49897	11.9747	3.16301	19.7002	9.70382	-0.79146	10.7342	12.5669	5.35535	28.0224	5.69956	7.22564
19.5345	0.402038	8.29429	6.30376	11.9396	3.20496	19.4993	9.87732	-0.72285	10.7687	12.5669	5.39833	28.0224	5.72509	7.2198
19.5627	0.412181	8.29429	6.06296	11.5573	3.20496	19.3459	9.9123	-0.67863	10.8012	12.5669	5.45655	28.0224	5.77397	7.2198
19.5908	0.41843	8.29429	5.86206	11.1338	3.20817	19.3068	9.94615	-0.62289	10.8341	12.5669	5.48236	28.0224	5.82449	7.20665
19.619	0.429053	8.29429	5.77533	11.1338	3.25834	19.3068	9.99005	-0.587	10.8877	12.5669	5.54378	28.0224	5.93113	7.2198
19.6472	0.436653	8.29429	5.58488	10.6927	3.25834	19.3068	10.1819	-0.58461	10.9496	12.5669	5.65416	28.0224	6.01388	7.22564
19.6754	0.438736	8.29429	5.44663	10.3553	3.25834	19.2176	10.4412	-0.53693	10.9909	12.5783	5.71118	28.0224	6.01388	7.25554
19.7035	0.442232	8.27932	5.35356	10.2296	3.25834	19.1035	10.5683	-0.45695	11.2141	12.8659	5.74113	28.0224	6.01388	7.32832
19.7317	0.447183	8.27932	5.27621	10.0632	3.25834	19.0446	10.617	-0.37168	11.7764	13.3475	5.81637	28.0224	6.01388	7.37371
19.7599	0.448877	8.26199	5.21794	9.74071	3.25834	19.0446	10.639	-0.36892	12.1995	13.6884	5.87567	28.0224	6.01388	7.37371
19.788	0.451836	8.25764	5.14869	9.17128	3.25834	19.0446	10.6647	-0.22571	12.4526	14.1684	5.8861	28.0224	6.01388	7.37371
19.8162	0.45796	8.25764	5.00684	8.79982	3.25834	19.0188	10.7696	-0.08781	12.711	14.4106	5.94136	28.0224	6.01388	7.37371
19.8444	0.463376	8.25575	4.85642	8.7157	3.25834	18.9899	10.8898	-0.00225	12.8615	14.4447	6.04198	27.5229	6.01388	7.38024
19.8726	0.467175	8.24615	4.82074	8.45005	3.25834	18.977	11.1381	0.137719	12.9511	14.5003	6.11224	27.1473	6.01388	7.38024
19.9007	0.469396	8.21704	4.76503	7.95377	3.25834	18.9564	11.3338	0.261824	12.9962	14.5829	6.17609	26.7624	6.01388	7.38024
19.9289	0.469396	8.19663	4.62125	7.68059	3.20817	18.9153	11.3338	0.369834	13.0728	14.6246	6.22271	26.0707	6.01388	7.38024
19.9571	0.471519	8.19663	4.49336	7.43806	3.17559	18.8522	11.3338	0.516508	13.1201	14.6367	6.25386	25.4911	6.05408	7.38024
19.9852	0.471519	8.19663	4.46585	7.01454	3.14076	18.7992	11.3338	0.516508	13.1903	14.6681	6.29745	25.0102	6.08061	7.38024
20.0134	0.471519	8.19663	4.46585	6.67904	3.09881	18.7992	11.3338	0.575236	13.2768	14.7044	6.34666	24.5906	6.08061	7.38024
20.0416	0.482502	8.19663	4.46585	6.47318	3.02248	18.7992	11.3338	0.576822	13.3211	14.7182	6.3867	24.1432	6.11196	7.38024
20.0697	0.482502	8.21443	4.46585	6.16437	2.94338	18.7992	11.3338	0.576822	13.3975	14.7338	6.40069	23.7099	6.16062	7.37371
20.0979	0.482502	8.21443	4.46585	5.61757	2.91324	18.7712	11.3338	0.576822	13.506	14.7443	6.41037	23.369	6.18505	7.32832
20.1261	0.482502	8.23485	4.46585	5.61757	2.89477	18.7345	11.233	0.576822	13.5579	14.7494	6.41968	23.0858	6.1981	7.25554
20.1543	0.471519	8.23485	4.46585	5.61757	2.87968	18.6882	11.0617	0.576822	13.7718	14.7849	6.41968	22.7948	6.1981	7.22564
20.1824	0.469396	8.24354	4.46585	5.61757	2.83221	18.6574	10.8708	0.576822	14.3444	14.8238	6.43739	22.4778	6.1981	7.2198
20.2106	0.469396	8.25268	4.46585	5.61757	2.79625	18.6495	10.8708	0.576822	14.8634	14.8392	6.51677	22.2281	6.1981	7.20665
20.2388	0.469396	8.26009	4.46585	5.61757	2.78231	18.6212	10.9147	0.576822	15.219	14.8648	6.51677	22.0831	6.1981	7.19833
20.2669	0.471519	8.27451	4.46585	5.61757	2.74597	18.5891	10.9147	0.576822	15.5642	14.8902	6.51677	21.8452	6.1981	7.19036
20.2951	0.471519	8.27451	4.46585	5.61757	2.69704	18.5769	10.9147	0.576822	15.7841	14.9007	6.59658	21.5193	6.1981	7.17649
20.3233	0.469396	8.31036	4.46585	5.61757	2.61862	18.5474	10.9147	0.576822	15.862	14.9062	6.79916	21.2503	6.1981	7.16558
20.3514	0.471519	8.33496	4.46585	5.61757	2.54956	18.5164	10.9147	0.576822	15.8733	14.9345	7.21265	21.0093	6.1981	7.12139
20.3796	0.476137	8.32741	4.46585	5.61757	2.4969	18.5006	10.9147	0.576822	15.9221	14.983	7.41446	20.7647	6.18505	7.06884
20.4078	0.485938	8.31036	4.46585	5.61757	2.45296	18.4868	10.9147	0.576822	15.9635	15.0225	7.48144	20.4823	6.17131	7.04931
20.4359	0.498256	8.30892	4.46585	5.61757	2.41363	18.4723	10.9147	0.576822	15.9883	15.0725	7.54778	20.2943	6.15643	7.04165
20.4641	0.506131	8.32555	4.49336	5.61757	2.16502	18.4614	10.9147	0.576822	16.0201	15.1969	7.56902	20.1152	6.14574	7.01287
20.4923	0.498256	8.32555	4.49336	5.61757	1.90964	18.456	10.9147	0.576822	16.0837	15.325	7.56902	19.8777	6.11196	6.97656
20.5205	0.491458	8.32527	4.49336	5.61757	1.73079	18.4386	10.9147	0.576822	16.1427	15.3742	7.56902	19.3618	6.08061	6.95946
20.5486	0.491458	8.32527	4.49336	5.61757	1.57999	18.4386	10.9147	0.576822	16.1427	15.386	7.56902	18.8684	6.03654	6.94799
20.5768	0.476137	8.32513	4.49336	5.61757	1.48416	18.4273	10.9147	0.576822	16.1427	15.4305	7.56902	18.7656	6.03654	6.89691
20.605	0.471519	8.32513	4.49336	5.61757	1.35319	18.4017	10.9147	0.576822	16.1427	15.5147	7.58693	18.6576	6.03654	6.84462
20.6331	0.471519	8.32513	4.49336	5.61757	1.21762	18.3744	10.9147	0.576822	16.1427	15.8715	7.58693	18.4694	6.03654	6.81455
20.6613	0.471519	8.32513	4.54319	5.61757	1.1091	18.3744	10.9147	0.576822	16.1427	16.2278	7.58693	18.168	6.03654	6.78403
20.6895	0.471519	8.32513	4.67283	5.61757	1.06985	18.3744	10.9147	0.575236	16.1427	16.2886	7.58693	17.9647	6.03654	6.74796
20.7176	0.469396	8.32513	4.76677	5.61757	1.04836	18.353	10.8114	0.562408	16.1427	16.3185	7.58693	17.9056	6.03654	6.70449
20.7458	0.469396	8.32513	4.78716	5.61757	0.979991	18.3308	10.6536	0.477424	16.1427	16.3342	7.58693	17.7636	6.03654	6.65765
20.774	0.469396	8.32629	5.00118	5.61757	0.88607	18.308	10.4772	0.349057	16.1427	16.3821	7.58693	17.5285	6.03654	6.56095
20.8022	0.469396	8.32671	5.15997	6.09187	0.848071	18.2165	10.3975	0.281679	16.1427	16.4309	7.58693	17.377	5.98434	6.49671
20.8303	0.467175	8.32741	5.42876	7.31143	0.829054	18.2165	10.3441	0.233458	16.1427	16.4651	7.58693	17.3408	5.96631	6.48587
20.8585	0.462839	8.34598	5.73644	7.96625	0.784747	18.093	10.265	0.179029	16.1427	16.548	7.58693	17.2148	5.95544	6.27083
20.8867	0.454464	8.36523	5.81897	8.6147	0.71784	18.0375	10.2202	0.154349	16.1427	16.6082	7.58693	16.8843	5.94353	6.04448
20.9148	0.447772	8.36924	5.87204	9.11514	0.666604	17.6681	10.2003	0.10431	16.1427	16.6144	7.58693	16.5852	5.92527	6.02052
20.943	0.440208	8.37268	6.14397	9.38254	0.637965	17.5383	10.1738	0.069969	16.1427	16.6308	7.58693	16.4921	5.8831	5.97323
20.9712	0.427813	8.37364	6.74003	9.77872	0.618996	17.5383	10.136	0.069969	16.1427	16.6523	7.58693	16.4543	5.85172	5.84346
20.9993	0.420421	8.3818	7.12674	10.1769	0.602369	17.5383	10.0646	0.069969	16.1427	16.6687	7.58693	16.3788	5.83284	5.71169
21.0275	0.41196	8.39952	7.42415	10.5889	0.59383	17.5383	9.99194	0.057909	16.1427	16.69	7.58693	16.1473	5.80713	5.65472
21.0557	0.400529	8.41233	7.74437	10.5958	0.552997	17.5383	9.9535	0.045313	16.0837	16.7308	7.58693	15.9223	5.78511	5.63685
21.0839	0.400529	8.41524	7.84621	10.5958	0.496829	17.5383	9.94516	0.017735	16.0201	16.7308	7.56902	15.8629	5.74899	5.55855
21.112	0.400529	8.41648	8.4241	10.5958	0.473699	17.5383	9.90364	0.017735	15.9968	16.7808	7.54807	15.8234	5.71997	5.43303
21.1402	0.400529	8.42736	9.0026	10.5958	0.460758	17.5383	9.85385	0.015339	15.972	16.7854	7.52797	15.6513	5.71997	5.37404
21.1684	0.400529	8.44023	9.0026	10.5958	0.426709	17.5383	9.73594	-0.00298	15.9221	16.7854	7.51702	15.5162	5.71997	5.36171
21.1965	0.400529	8.45108	9.0026	10.5958	0.397438	17.5383	9.61101	-0.00806	15.8733	16.7854	7.50115	15.5019	5.71997	5.30191
21.2247	0.400529	8.45108	9.10849	10.5958	0.355	17.5383	9.56055	-0.01041	15.862	16.7854	7.4677	15.4778	5.71997	5.15816
21.2529	0.400529	8.47393	9.27979	10.5958	0.295044	17.5383	9.49246	-0.01972	15.8116	16.7854	7.43754	15.3723	5.71997	5.05546
21.2811	0.400529	8.47393	9.27979	10.5958	0.271849	17.5383	9.45199	-0.03232	15.611	16.7854	7.43541	15.2453	5.71997	4.94731
21.3092	0.400529	8.47393	9.27979	10.5958	0.261699	17.5383	9.43234	-0.04886	15.1048	16.7854	7.41446	15.1356	5.69797	4.79758
21.3374	0.400529	8.47393	9.40183	10.5958	0.251397	17.5383	9.39743	-0.07023	14.6982	16.7854	7.38112	15.0459	5.6799	4.72775
21.3656	0.400529	8.47393	9.50086	10.5958	0.233278	17.5383	9.3555	-0.0895	14.6163	16.7854	7.15224	14.9541	5.65735	4.65114
21.3937	0.41196	8.47393	9.50086	10.5958	0.216866	17.2673	9.32254	-0.15964	14.5205	16.7854	6.81768	14.8208	5.62376	4.55209
21.4219	0.41196	8.47393	9.50086	10.5958	0.210283	17.1889	9.26782	-0.22916	14.3065	16.7854	6.27691	14.7132	5.60213	4.48616
21.4501	0.41196	8.47393	9.50086	10.5958	0.169196	17.0467	9.17201	-0.24247	14.1541	16.7647	5.72861	14.6549	5.54877	4.45702
21.4782	0.41196	8.47393	9.50086	10.5958	0.128796	16.747	9.02402	-0.25065	14.0538	16.7308	5.59157	14.5319	5.48216	4.28804
21.5064	0.420421	8.47393	9.50086	10.5958	0.128796	16.5325	8.81802	-0.26224	13.9149	16.69	5.47428	14.4093	5.4395	4.05546
21.5346	0.420421	8.45108	9.50086	10.5958	0.124338	16.435	8.6987	-0.29195	13.8396	16.6867	5.00587	14.2095	5.40661	3.94437
21.5628	0.423666	8.43051	9.50086	10.5958	0.104116	16.2479	8.65352	-0.31933	13.7408	16.6867	4.45778	14.0003	5.39548	3.88216
21.5909	0.452214	8.41648	9.50086	10.5958	0.073132	16.1416	8.53854	-0.33081	13.6114	16.6867	4.45778	13.9864	5.38595	3.86024
21.6191	0.479902	8.41524	9.50086	10.5958	0.052094	16.1365	8.43909	-0.343	13.546	16.6867	4.45778	13.8847	5.36619	3.84563
21.6473	0.489637	8.41245	9.50086	10.5958	0.041905	16.0953	8.39216	-0.343	13.493	16.6867	4.45778	13.7524	5.3534	3.78432
21.6754	0.479902	8.40963	9.50086	10.5958	0.03323	16.0953	8.35224	-0.343	13.4404	16.6867	4.45778	13.5804	5.34858	3.71082
21.7036	0.455408	8.40963	9.50086	10.5958	0.016724	16.0953	8.262	-0.343	13.3955	16.6867	4.45778	13.4275	5.32532	3.65141
21.7318	0.455408	8.40963	9.50086	10.5958	-0.00469	16.0953	8.11269	-0.34779	13.3511	16.6867	4.45778	13.4142	5.24305	3.54894
21.7599	0.428483	8.40963	9.50086	10.3434	-0.03297	16.0505	7.68521	-0.35819	13.346	16.6867	4.45778	13.3616	5.16662	3.46785
21.7881	0.423666	8.40963	9.40183	10.1959	-0.05481	16.0351	7.22343	-0.37091	13.3229	16.6867	4.45778	13.263	5.12625	3.37985
21.8163	0.417196	8.40963	9.33131	10.0761	-0.06222	16.0047	7.02334	-0.38309	13.3039	16.6867	4.45778	13.1899	4.93735	3.20141
21.8444	0.396328	8.40963	9.27082	10.0429	-0.07146	16.0047	6.88687	-0.38309	13.3031	16.5395	4.45778	13.1329	4.52151	3.08078
21.8726	0.376106	8.40825	9.2193	9.73052	-0.08107	15.9712	6.78482	-0.39988	13.3005	16.2005	4.45778	13.0536	4.09358	3.0622
21.9008	0.376106	8.38666	9.12252	9.30484	-0.09014	15.9085	6.7146	-0.42025	13.2886	15.9674	4.45778	13.0045	3.88411	2.96531
21.929	0.384941	8.38666	9.04641	8.95143	-0.10021	15.9085	6.68756	-0.43803	13.2756	15.8997	4.45778	12.9806	3.78081	2.80785
21.9571	0.376803	8.37641	9.01079	8.72011	-0.10279	15.9085	6.60187	-0.47296	13.2246	15.8355	4.45778	12.9515	3.70763	2.67708
21.9853	0.371208	8.37641	8.981	8.68273	-0.10279	15.9085	6.44321	-0.50395	13.1648	15.6939	4.45778	12.9056	3.61881	2.58953
22.0135	0.38984	8.34572	8.86001	8.56522	-0.10279	15.9085	6.25964	-0.52511	13.11	15.5054	4.45778	12.7999	3.51494	2.51016
22.0416	0.38984	8.28442	8.71181	8.26018	-0.10279	15.8549	6.05657	-0.56077	13.0614	15.4114	4.45778	12.7242	3.4709	2.23091
22.0698	0.38984	8.18684	8.65787	7.81512	-0.10467	15.8549	5.92169	-0.61063	13.051	15.324	4.45778	12.6971	3.44502	1.96944
22.098	0.405163	8.12929	8.63656	7.59009	-0.10649	15.8549	5.83662	-0.66556	13.0119	15.0588	4.45778	12.6725	3.4142	1.92922
22.1261	0.405163	8.09783	8.59494	7.51904	-0.15556	15.8549	5.68507	-0.68851	12.9688	14.8341	4.45778	12.6618	3.37707	1.92853
22.1543	0.418819	8.07269	8.48547	7.44435	-0.24965	15.8549	5.45998	-0.68851	12.9534	14.721	4.45778	12.6527	3.35204	1.84688
22.1825	0.418819	8.04424	8.3881	7.24129	-0.31435	15.8549	5.29683	-0.66556	12.9158	14.6137	4.45778	12.6154	3.31741	1.6577
22.2107	0.418819	8.02892	8.34248	6.63098	-0.3673	15.8549	5.23272	-0.66556	12.8804	14.3907	4.45778	12.5826	3.31741	1.52955
22.2388	0.418819	8.00382	8.18963	6.11112	-0.41975	15.8549	4.97438	-0.68851	12.8563	14.0962	4.45778	12.58	3.31741	1.46012
22.267	0.418819	7.97504	8.03685	5.96791	-0.45799	15.8549	4.71356	-0.70683	12.8085	13.9722	4.63169	12.5711	3.31741	1.30658
22.2952	0.418819	7.94867	8.01448	5.84095	-0.49751	15.8549	4.55467	-0.74441	12.7716	13.9283	5.02874	12.5607	3.31741	1.16319
22.3233	0.418819	7.92145	7.92801	5.73264	-0.51762	15.8003	4.406	-0.77067	12.756	13.8729	5.02874	12.5497	3.31741	1.12303
22.3515	0.418819	7.91108	7.92801	5.60776	-0.53493	15.7347	4.34654	-0.77675	12.7262	13.8485	5.02874	12.4982	3.31741	1.11549
22.3797	0.418819	7.90132	7.92801	5.49713	-0.55648	15.6716	4.20186	-0.77675	12.6908	13.7529	5.02874	12.4307	3.31741	1.08596
22.4078	0.418819	7.88417	7.72136	5.46019	-0.56277	15.5179	4.07215	-0.77675	12.6362	13.6719	5.02874	12.3974	3.31741	1.02592
22.436	0.418819	7.86304	7.50627	5.41583	-0.57343	15.4019	4.04491	-0.77675	12.5518	13.6719	5.02874	12.3793	3.31741	0.96813
22.4642	0.418819	7.83707	7.38356	5.39328	-0.60901	15.1788	3.98487	-0.77675	12.4342	13.6323	5.02874	12.3099	3.31741	0.945555
22.4923	0.405163	7.81083	7.19975	5.39328	-0.69765	14.9012	3.90947	-0.77675	12.3227	13.5852	5.02874	12.1862	3.31741	0.936408
22.5205	0.393179	7.79247	7.04789	5.39328	-0.78881	14.6953	3.70266	-0.77675	12.1614	13.5536	5.02874	12.1129	3.31741	0.928009
22.5487	0.385041	7.76835	7.04789	5.36579	-0.82711	14.0938	3.43019	-0.77675	11.9795	13.5213	5.02874	12.0839	3.31741	0.914755
22.5769	0.381201	7.75107	7.04789	5.31155	-0.84442	13.6029	3.32218	-0.77911	11.9186	13.4898	5.02874	12.0554	3.31741	0.901644
22.605	0.378637	7.74654	7.04789	5.23621	-0.85828	13.5577	3.26684	-0.77975	11.8746	13.4745	5.02874	12.0433	3.31741	0.882959
22.6332	0.37195	7.73335	7.04789	5.16927	-0.86542	13.3302	3.26684	-0.78081	11.7786	13.4711	5.02874	12.0178	3.31741	0.858612
22.6614	0.37195	7.71753	7.04789	5.11641	-0.88762	12.9872	3.26684	-0.78081	11.7177	13.4384	5.02874	11.9562	3.31741	0.841432
22.6895	0.366949	7.69572	7.04789	5.08772	-0.91096	12.829	3.18587	-0.79745	11.6595	13.4061	5.02874	11.908	3.28723	0.792167
22.7177	0.363644	7.67604	7.04789	5.00323	-0.91574	12.7492	3.02366	-0.83026	11.5739	13.4008	5.02874	11.8786	3.28723	0.730226
22.7459	0.353194	7.65334	7.04789	4.90482	-0.92265	12.6177	3.02366	-0.85581	11.5309	13.3959	5.02874	11.8547	3.28723	0.701537
22.774	0.344764	7.62429	7.04789	4.88366	-0.92881	12.4773	3.02366	-0.86915	11.5086	13.3925	5.09307	11.802	3.28723	0.693254
22.8022	0.342695	7.61359	7.04789	4.87416	-0.94472	12.3744	3.02366	-0.86915	11.494	13.3825	5.09307	11.6936	3.34245	0.679077
22.8304	0.341144	7.60691	7.04789	4.8534	-0.99633	12.3288	3.02366	-0.86915	11.4899	13.368	5.09307	11.6229	3.34245	0.663987
22.8586	0.338134	7.59638	7.04789	4.80159	-1.07291	12.1944	3.02366	-0.86915	11.4781	13.3538	5.09307	11.6072	3.34245	0.624537
22.8867	0.332166	7.57383	7.04789	4.69807	-1.07291	12.0619	3.02366	-0.86915	11.4628	13.2329	5.09307	11.5395	3.34774	0.586609
22.9149	0.320599	7.49982	7.04789	4.6299	-1.11977	11.9775	3.02366	-0.87448	11.4452	13.075	5.09307	11.4755	3.4195	0.573085
22.9431	0.307714	7.42792	7.04789	4.55622	-1.13115	11.8871	3.02366	-0.89147	11.4212	12.9948	5.09307	11.4677	3.48004	0.546944
22.9712	0.290921	7.39661	7.04789	4.43972	-1.17387	11.8571	3.02366	-0.91352	11.3898	12.9574	5.09307	11.4538	3.4859	0.526622
22.9994	0.277694	7.36345	7.04789	4.37155	-1.21463	11.7577	3.02366	-0.92275	11.3653	12.945	5.09307	11.4314	3.51759	0.517282
23.0276	0.271779	7.30026	7.04789	4.33635	-1.24121	11.646	3.02366	-0.92275	11.356	12.9286	5.04583	11.4148	3.52263	0.505834
23.0557	0.266604	7.23734	7.20033	4.30669	-1.29284	11.5911	3.02366	-0.92275	11.3501	12.918	4.91471	11.4124	3.5396	0.486022
23.0839	0.260395	7.1929	7.30363	4.25977	-1.33155	11.509	3.02366	-0.92275	11.3436	12.8737	4.83863	11.406	3.57913	0.467303
23.1121	0.254236	7.16414	7.15177	4.22154	-1.346	11.1396	3.02366	-0.91352	11.3117	12.8266	4.79356	11.4005	3.61577	0.448048
23.1403	0.253324	7.13813	7.04789	4.20615	-1.35489	10.6914	3.02366	-0.91352	11.2746	12.7898	4.69811	11.3967	3.62845	0.416822
23.1684	0.247409	7.09943	7.01266	4.18411	-1.37001	10.552	3.02366	-0.91352	11.262	12.7462	4.60888	11.3913	3.6362	0.388719
23.1966	0.229985	7.08	6.93662	4.16965	-1.4001	10.5168	3.02366	-0.89147	11.2518	12.6341	4.51199	11.3716	3.65031	0.375759
23.2248	0.212509	7.0617	6.86155	4.10021	-1.49497	10.1448	3.02366	-0.89147	11.2345	12.4562	4.39679	11.3018	3.66681	0.370241
23.2529	0.212509	7.0113	6.8241	3.95077	-1.59535	9.62064	3.02366	-0.89147	11.2114	12.2551	4.35131	11.2293	3.67471	0.365652
23.2811	0.212509	6.96206	6.85778	3.83908	-1.63254	9.40969	3.18587	-0.9007	11.1943	12.0866	4.31891	11.1978	3.70399	0.349586
23.3093	0.206414	6.93809	6.91146	3.75355	-1.64362	9.34271	3.21977	-0.94048	11.1796	11.8431	4.27704	11.1801	3.70399	0.328722
23.3375	0.19988	6.9025	6.94192	3.69111	-1.65393	9.32695	3.21977	-0.94048	11.1022	11.5237	4.25259	11.1697	3.70399	0.313083
23.3656	0.192392	6.86552	6.96708	3.64696	-1.67371	9.26367	3.50659	-0.94048	10.9697	11.31	4.22553	11.1615	3.70399	0.303378
23.3938	0.192392	6.84322	7.01266	3.60984	-1.69365	8.99701	3.72137	-0.91922	10.8614	10.9359	4.15758	11.1445	3.70399	0.302373
23.422	0.192392	6.79182	7.04789	3.5446	-1.70462	8.76135	3.89427	-0.87967	10.6522	10.4309	4.10319	11.1224	3.70399	0.27139
23.4501	0.192392	6.73908	7.15177	3.47288	-1.70687	8.74061	4.07403	-0.87967	10.4469	10.1807	4.09142	11.1127	3.70399	0.229166
23.4783	0.192392	6.71657	7.32296	3.39641	-1.71136	8.59071	4.19283	-0.87967	10.2831	10.0941	4.02382	11.1116	3.70399	0.216448
23.5065	0.192392	6.69202	7.43888	3.31312	-1.73675	8.42319	4.45945	-0.87967	10.1463	9.83547	3.89577	11.1068	3.70399	0.192228
23.5346	0.192392	6.67148	7.57716	3.29229	-1.77462	8.3664	4.62834	-0.87967	10.1107	9.43064	3.81282	11.0776	3.70399	0.140166
23.5628	0.192392	6.65081	7.71015	3.24803	-1.80776	8.34156	4.64286	-0.92458	10.0489	9.19854	3.73715	11.0427	3.70399	0.047108
23.591	0.192392	6.57527	7.76454	3.19569	-1.82682	8.22883	4.67946	-0.92458	9.80922	9.08203	3.63398	11.0158	3.70399	-0.08863
23.6192	0.192392	6.46978	7.93663	3.16859	-1.83172	8.11186	4.70795	-0.92458	9.63784	8.9701	3.55481	10.9879	3.70399	-0.20003
23.6473	0.192392	6.42706	8.10475	3.0598	-1.83504	8.05759	4.73156	-0.92458	9.63784	8.86981	3.4732	10.9681	3.67471	-0.25972
23.6755	0.192392	6.41313	8.1223	2.85194	-1.84014	7.94087	4.77983	-0.87554	9.63784	8.76407	3.38697	10.9583	3.66681	-0.3671
23.7037	0.192392	6.36018	8.3385	2.6711	-1.84917	7.79005	4.90919	-0.81745	9.63784	8.64333	3.34542	10.9568	3.65031	-0.45794
23.7318	0.19988	6.28691	8.65766	2.55239	-1.85731	7.68201	5.06029	-0.7937	9.63784	8.64333	3.34258	10.9542	3.6362	-0.4924
23.76	0.206414	6.23661	8.7744	2.42026	-1.87323	7.64606	5.13112	-0.7937	9.63784	8.64333	3.3358	10.9417	3.62845	-0.58493
23.7882	0.212509	6.21246	8.82908	2.04661	-1.89032	7.60157	5.16218	-0.7937	9.63784	8.64333	3.26525	10.9258	3.61577	-0.67641
23.8163	0.229985	6.21246	8.91887	1.73784	-1.90413	7.48764	5.23033	-0.7937	9.63784	8.64333	3.15949	10.9173	3.57913	-0.73013
23.8445	0.248007	6.21246	9.00325	1.7113	-1.93068	7.31114	5.34503	-0.7937	9.63784	8.64333	3.11101	10.9118	3.54817	-0.75532
23.8727	0.254236	6.21246	9.07869	1.59404	-1.9739	7.1772	5.42871	-0.7937	9.63784	8.64333	3.0771	10.9074	3.5312	-0.90697
23.9008	0.254236	6.19539	9.145	1.4746	-2.01362	7.12437	5.57062	-0.7937	9.63784	8.64333	3.0771	10.9045	3.51759	-1.0635
23.929	0.260395	6.18103	9.28723	1.44279	-2.01362	7.10456	5.70257	-0.7937	9.63784	8.64333	3.0771	10.9011	3.49226	-1.08501
23.9572	0.260395	6.18103	9.41812	1.37609	-2.01362	7.07355	5.76715	-0.7937	9.63784	8.64333	3.0771	10.8662	3.46187	-1.1297
23.9854	0.260395	6.18103	9.49153	1.32237	-2.03011	7.01846	5.81703	-0.7937	9.63784	8.64333	3.0771	10.832	3.42536	-1.16319
24.0135	0.267201	6.18103	9.57647	1.30447	-2.0364	6.96922	5.906	-0.79072	9.63784	8.64333	3.0771	10.8188	3.34829	-1.16963
24.0417	0.269966	6.18103	9.62204	1.28371	-2.04678	6.92597	6.016	-0.76759	9.63784	8.64333	3.0771	10.8079	3.2569	-1.17402
24.0699	0.269966	6.18103	9.62204	1.23673	-2.0644	6.88498	6.04923	-0.76759	9.63784	8.64333	3.0771	10.7987	3.17536	-1.19903
24.098	0.273402	6.18103	9.73227	1.19787	-2.07144	6.8561	6.0887	-0.7264	9.63784	8.64333	3.0771	10.7742	3.14579	-1.2325
24.1262	0.294353	6.18103	9.89659	1.1838	-2.08448	6.76345	6.14501	-0.64183	9.63784	8.64333	3.0771	10.7363	3.05781	-1.2552
24.1544	0.318451	6.18103	9.99582	1.15938	-2.09576	6.65484	6.17266	-0.57457	9.63784	8.64333	3.0771	10.7045	2.97858	-1.26926
24.1825	0.333171	6.18103	10.1446	1.14054	-2.09905	6.65484	6.18573	-0.56332	9.63784	8.64333	3.0771	10.6655	2.78405	-1.28626
24.2107	0.362541	6.18103	10.1446	1.09083	-2.11392	6.65484	6.20112	-0.5347	9.63784	8.64333	3.0771	10.6064	2.59113	-1.33121
24.2389	0.393337	6.18103	10.1446	1.02998	-2.14886	6.65484	6.25246	-0.49835	9.63784	8.64333	3.0771	10.5525	2.52684	-1.39716
24.2671	0.413016	6.18103	10.2889	0.937463	-2.17321	6.65484	6.33629	-0.37276	9.63784	8.64333	3.0771	10.5246	2.51644	-1.47089
24.2952	0.428826	6.18103	10.303	0.913229	-2.18101	6.65484	6.39553	-0.16455	9.63784	8.64333	3.0771	10.5006	2.51059	-1.53124
24.3234	0.443416	6.18103	10.303	0.820292	-2.19605	6.65484	6.42859	0.055409	9.91873	8.64333	3.0771	10.4768	2.49424	-1.56404
24.3516	0.456873	6.18103	10.303	0.769648	-2.26809	6.65484	6.53543	0.191605	10.1999	8.64333	3.0771	10.4602	2.4362	-1.63423
24.3797	0.474871	6.18103	10.303	0.755843	-2.33777	6.65484	6.72165	0.325047	10.2341	8.64333	3.0771	10.3881	2.3822	-1.70331
24.4079	0.488224	6.18103	10.303	0.742702	-2.38953	6.65484	6.84292	0.451317	10.262	8.74001	3.0771	10.2586	2.3662	-1.71933
24.4361	0.497029	6.18103	10.303	0.728377	-2.45933	6.65484	6.84292	0.531282	10.3921	9.16992	3.0771	10.1832	2.33305	-1.74176
24.4642	0.519248	6.17027	10.303	0.708453	-2.49682	6.65484	6.84292	0.655221	10.868	9.43921	3.0153	10.1741	2.29887	-1.79685
24.4924	0.53766	6.16405	10.303	0.692268	-2.51133	6.65484	6.84292	0.743612	11.6122	9.50448	2.99909	10.1538	2.24263	-1.8713
24.5206	0.54463	6.16405	10.303	0.666553	-2.52656	6.7371	6.84292	0.806771	12.1184	9.55913	2.99909	10.0957	2.18576	-1.99738
24.5488	0.549417	6.16095	10.303	0.637219	-2.55716	6.74749	6.84292	0.847888	12.4487	9.59105	2.99909	10.0524	2.16376	-2.12473
24.5769	0.552449	6.16095	10.303	0.628511	-2.58352	6.74749	6.84292	1.06367	13.0254	9.62285	2.95114	10.0318	2.13042	-2.18979
24.6051	0.557924	6.16095	10.303	0.619231	-2.60574	6.74749	6.84292	1.55499	13.5635	9.67459	2.95114	10.003	2.10434	-2.24805
24.6333	0.562815	6.13736	10.303	0.605177	-2.62339	6.98774	6.87938	2.1068	13.7509	9.73691	2.91934	9.91976	2.09435	-2.3091
24.6614	0.564219	6.13736	10.303	0.598751	-2.62979	7.0126	6.87938	2.42058	13.7981	9.77492	2.9049	9.8208	2.08641	-2.36484
24.6896	0.566242	6.13736	10.303	0.598751	-2.6537	7.0126	6.87938	2.48878	13.8241	9.79599	2.88707	9.73897	2.06877	-2.56634
24.7178	0.577161	6.13736	10.303	0.568726	-2.68128	7.0126	6.87938	2.53775	13.8737	9.85281	2.87203	9.67892	2.05306	-2.79637
24.746	0.594136	6.13736	10.303	0.547309	-2.69287	7.0126	6.87938	2.57348	13.9647	9.90223	2.87203	9.66037	2.02314	-2.85019
24.7741	0.60526	6.13736	10.303	0.547309	-2.699	7.0126	6.87938	2.71065	14.0436	9.91454	2.83481	9.62127	1.99238	-2.89411
24.8023	0.613185	6.13736	10.303	0.547309	-2.70152	7.0126	6.87938	2.88722	14.0743	9.93999	2.82696	9.59638	1.95819	-2.9564
24.8305	0.62705	6.13736	10.303	0.547309	-2.74751	7.0126	6.88906	2.95672	14.109	9.96122	2.76303	9.57859	1.92569	-3.07474
24.8586	0.636893	6.13736	10.2625	0.529251	-2.86405	7.0126	6.92712	3.02527	14.156	9.98335	2.82696	9.5302	1.88056	-3.19702
24.8868	0.641816	6.13736	10.2625	0.48764	-2.94787	7.17492	6.97239	3.07787	14.1751	10.0366	2.88707	9.48611	1.81031	-3.2471
24.915	0.650956	6.13736	10.2625	0.48764	-2.97665	7.26977	6.99557	3.10336	14.2302	10.0762	2.93925	9.46114	1.75474	-3.32155
24.9431	0.660661	6.13736	10.192	0.44042	-2.99771	7.53634	7.04599	3.13328	14.2829	10.0982	3.00163	9.4479	1.70901	-3.41338
24.9713	0.668523	6.13736	10.0427	0.420945	-3.01513	8.04161	7.09527	3.14953	14.3126	10.1219	3.00163	9.44204	1.66542	-3.48426
24.9995	0.668771	6.13736	9.80228	0.419241	-3.04159	9.27455	7.12484	3.16811	14.342	10.1947	3.03414	9.42823	1.63228	-3.55425
25.0277	0.681341	6.11493	9.60961	0.412359	-3.09047	10.5458	7.16669	3.22539	14.3858	10.2636	3.03542	9.40833	1.61867	-3.60274
25.0558	0.693353	6.10825	9.53284	0.401326	-3.20174	11.0878	7.19381	3.28254	14.4652	10.2793	3.05868	9.39362	1.54924	-3.6162
25.084	0.693353	6.10146	9.34192	0.389497	-3.28317	11.7732	7.25909	3.38285	14.5051	10.3204	3.06723	9.38716	1.47792	-3.66117
25.1122	0.695954	6.09036	9.17765	0.368235	-3.30082	13.2843	7.32174	3.47373	14.6048	10.3495	3.0703	9.3783	1.45997	-3.69996
25.1403	0.695954	6.09036	9.07185	0.345782	-3.33791	15.0317	7.32278	3.49156	14.8697	10.3561	3.13064	9.35524	1.44855	-3.71922
25.1685	0.701633	6.05653	8.85496	0.315619	-3.37427	15.6361	7.32594	3.50541	15.3642	10.3971	3.23411	9.3295	1.43401	-3.79808
25.1967	0.701633	6.02941	8.71655	0.285728	-3.44196	15.8684	7.3342	3.51353	15.7067	10.4547	3.39866	9.32106	1.38247	-3.85985
25.2248	0.701633	6.01358	8.61625	0.273398	-3.50564	15.9871	7.43686	3.51353	15.7872	10.4784	3.55038	9.31657	1.33901	-3.86314
25.253	0.701633	5.98665	8.05411	0.273398	-3.53332	16.1262	7.58095	3.51353	15.894	10.4784	3.60968	9.31252	1.33303	-3.89151
25.2812	0.713675	5.94994	7.48123	0.258984	-3.59158	16.3343	7.65036	3.546	15.9456	10.4784	3.68648	9.30591	1.31772	-3.92297
25.3093	0.713675	5.90908	7.26788	0.240545	-3.63634	16.4297	7.69214	3.59328	15.9456	10.4922	3.68648	9.29746	1.23974	-4.00036
25.3375	0.713675	5.8429	7.08646	0.221142	-3.67979	16.4663	7.78158	3.59328	15.9456	10.554	3.62718	9.28525	1.07901	-4.07363
25.3657	0.713675	5.78592	6.62094	0.209477	-3.72572	16.5681	7.86759	3.59328	15.9625	10.5609	3.48936	9.22523	0.962561	-4.11365
25.3939	0.713675	5.72178	6.0958	0.209477	-3.77122	16.7525	7.93126	3.59328	15.9625	10.5609	3.46356	9.15605	0.937321	-4.20214
25.422	0.713675	5.65798	5.90878	0.208805	-3.81854	16.8786	7.99384	3.59328	15.9625	10.6912	3.39676	9.12175	0.834471	-4.25613
25.4502	0.713675	5.63136	5.78138	0.190489	-3.84752	17.0005	8.08579	3.59328	15.9625	10.9923	3.30606	9.09885	0.721872	-4.29095
25.4784	0.713675	5.63136	5.6536	0.170943	-3.86557	17.149	8.18013	3.59328	15.9625	11.3096	3.27962	9.07027	0.675897	-4.34516
25.5065	0.713675	5.63136	5.25765	0.170943	-3.92121	17.2248	8.31227	3.59328	15.9625	11.4368	3.23341	9.03219	0.407521	-4.4176
25.5347	0.713675	5.61075	4.74635	0.147235	-3.99973	17.2446	8.50818	3.59328	15.9625	11.4837	3.17759	9.00703	0.158651	-4.54009
25.5629	0.713675	5.59973	4.54967	0.147235	-4.03585	17.2697	8.61045	3.59328	15.9625	11.5284	3.16684	8.99571	0.107665	-4.64373
25.591	0.701633	5.58452	4.45121	0.11375	-4.06556	17.3137	8.61045	3.59328	15.9625	11.5816	3.16684	8.98717	0.052856	-4.71835
25.6192	0.701633	5.57156	4.09176	0.147235	-4.10087	17.3622	8.61045	3.6206	15.9625	11.6273	3.15983	8.98212	0.032252	-4.77337
25.6474	0.701633	5.56519	3.7683	0.147235	-4.18427	17.3622	8.64178	3.6206	15.9625	11.7311	3.15983	8.98057	-0.02316	-4.78674
25.6756	0.701633	5.55256	3.67911	0.147235	-4.2503	17.3622	8.64178	3.59328	15.9728	11.8718	3.15983	8.97134	-0.11279	-4.79469
25.7037	0.701633	5.53787	3.63499	0.147235	-4.25811	17.3622	8.64178	3.59328	15.9728	11.9557	3.15983	8.95626	-0.17264	-4.79469
25.7319	0.701633	5.53229	3.57878	0.147235	-4.27527	17.3622	8.64178	3.59328	15.9728	12.0394	3.15983	8.94341	-0.33959	-4.80082
25.7601	0.701633	5.51347	3.46141	0.14883	-4.34892	17.3622	8.64178	3.56335	15.9728	12.1828	3.15983	8.92554	-0.56155	-4.80082
25.7882	0.693539	5.49097	3.46141	0.14883	-4.43815	17.3622	8.64178	3.56335	15.9728	12.3047	3.15983	8.90456	-0.641	-4.80082
25.8164	0.693539	5.48392	3.46141	0.14883	-4.47945	17.3622	8.64178	3.54121	15.9728	12.4723	3.15983	8.88025	-0.67107	-4.80082
25.8446	0.686302	5.47537	3.46141	0.14883	-4.51259	17.3622	8.6582	3.54121	15.9728	12.6705	3.15983	8.86043	-0.70322	-4.80082
25.8727	0.673769	5.46779	3.46141	0.190854	-4.56134	17.3622	8.67606	3.54121	15.9728	12.8291	3.16684	8.83835	-0.73292	-4.80082
25.9009	0.661486	5.46045	3.46141	0.220834	-4.60477	17.3622	8.72185	3.52394	15.9728	12.9345	3.17759	8.75254	-0.78116	-4.80082
25.9291	0.639919	5.45254	3.46141	0.248189	-4.62209	17.3622	8.77365	3.51864	15.9625	12.9813	3.23341	8.67626	-0.82842	-4.80082
25.9573	0.620777	5.44359	3.46141	0.248189	-4.64345	17.3137	8.84591	3.51044	15.9625	13.0884	3.29076	8.65121	-0.86284	-4.80082
25.9854	0.614888	5.43619	3.46141	0.266628	-4.66918	17.2697	8.91776	3.51044	15.9625	13.1843	3.30926	8.61264	-0.87954	-4.80082
26.0136	0.596325	5.43159	3.46141	0.272859	-4.68907	17.2446	8.91776	3.49009	15.9625	13.2548	3.32386	8.58825	-0.89797	-4.80082
26.0418	0.561428	5.42026	3.46141	0.276879	-4.70159	17.2114	8.91776	3.45861	15.9625	13.3134	3.39676	8.58098	-0.91465	-4.80082
26.0699	0.512404	5.40985	3.46141	0.276879	-4.71193	17.149	8.94201	3.40338	15.9625	13.3255	3.46356	8.43979	-0.95729	-4.80082
26.0981	0.483675	5.40627	3.46141	0.276879	-4.7262	16.9845	8.9903	3.3613	15.9934	13.339	3.49016	8.4222	-1.0094	-4.80082
26.1263	0.479927	5.39787	3.46141	0.329762	-4.74601	16.7525	9.04177	3.3613	15.9985	13.349	3.51596	8.4222	-1.026	-4.80082
26.1545	0.475512	5.38511	3.46141	0.485587	-4.80206	16.6078	9.04177	3.3613	15.9985	13.4681	3.58	8.4222	-1.03317	-4.80082
26.1826	0.47012	5.37784	3.46141	0.485587	-4.8351	16.5335	9.04177	3.3613	15.9985	13.6001	3.61144	8.4222	-1.04288	-4.80082
26.2108	0.462117	5.34285	3.46141	0.485587	-4.88589	16.4663	9.05946	3.33836	15.9985	13.687	3.61144	8.38475	-1.05404	-4.80082
26.239	0.456711	5.29504	3.46141	0.485587	-4.92837	16.4297	9.06693	3.31666	15.9985	13.8797	3.61144	8.38475	-1.06055	-4.80082
26.2671	0.449506	5.27059	3.46141	0.622058	-4.92967	16.3343	9.06693	3.30486	15.9985	14.1617	3.61144	8.38475	-1.07095	-4.80082
26.2953	0.432926	5.24953	3.46141	0.622058	-4.92967	16.2715	9.10811	3.30486	15.9985	14.3426	3.61144	8.38475	-1.08282	-4.79469
26.3235	0.418313	5.20753	3.46141	0.611996	-4.93838	16.2715	9.10811	3.28395	15.9625	14.3728	3.61144	8.38475	-1.25944	-4.78674
26.3516	0.413764	5.14746	3.46141	0.611996	-4.95019	16.0101	9.10811	3.25627	15.9113	14.3932	3.61144	8.38475	-1.45493	-4.77337
26.3798	0.408738	5.09859	3.46141	0.611996	-4.95762	15.8058	9.10811	3.23499	15.8634	14.4601	3.61144	8.38475	-1.48575	-4.74859
26.408	0.408738	5.04558	3.51052	0.611996	-4.9686	15.6095	9.10811	3.22411	15.8592	14.575	3.61144	8.38475	-1.5072	-4.74859
26.4362	0.401606	5.00027	3.63499	0.611996	-5.00734	15.4185	9.10811	3.20867	15.852	14.6581	3.61144	8.38475	-1.52554	-4.72734
26.4643	0.396841	4.97582	3.66892	0.611996	-5.07004	15.167	9.10811	3.16961	15.8372	14.6938	3.61144	8.38475	-1.56926	-4.70968
26.4925	0.390581	4.95715	3.81579	0.611996	-5.11976	15.0003	9.10811	3.11376	15.7929	14.7179	3.5474	8.38475	-1.69328	-4.59657
26.5207	0.378524	4.92324	4.09556	0.611996	-5.14232	14.6949	9.10811	2.94558	15.7355	14.7329	3.49016	8.36699	-1.78547	-4.48397
26.5488	0.363792	4.89294	4.31494	0.611996	-5.15393	14.3409	9.10811	2.76955	15.7066	14.7375	3.46356	8.36699	-1.89717	-4.45516
26.577	0.363792	4.89294	5.0179	0.611996	-5.16735	14.2152	9.10811	2.69954	15.6873	14.7444	3.39676	8.36699	-2.23622	-4.37405
26.6052	0.363792	4.89294	5.68788	0.611996	-5.17828	14.0976	9.05956	2.656	15.6564	14.7936	3.32386	8.3598	-2.55951	-4.33428
26.6333	0.348321	4.89294	5.75023	0.611996	-5.18379	14.009	9.05956	2.6314	15.6056	14.8525	3.30926	8.29881	-2.66791	-4.33428
26.6615	0.334979	4.89294	5.77785	0.485796	-5.19842	13.912	9.10811	2.58226	15.5732	14.8994	3.29076	8.29881	-2.71263	-4.33428
26.6897	0.326503	4.89294	5.77785	0.537118	-5.22663	13.8376	9.10811	2.51108	15.5717	14.9397	3.22309	8.29881	-2.7716	-4.33428
26.7178	0.318328	4.89294	5.77785	0.622343	-5.24303	13.747	9.10811	2.45688	15.5687	14.9621	3.22266	8.29881	-2.9106	-4.33428
26.746	0.318328	4.89294	5.77785	0.706517	-5.2582	13.6643	9.10811	2.42541	15.5503	15.0394	3.15983	8.29881	-3.03559	-4.33428
26.7742	0.318328	4.89294	5.77785	0.706517	-5.27197	13.6289	9.17201	2.40044	15.5077	15.1262	3.1512	8.29881	-3.08576	-4.33428
26.8024	0.318328	4.89294	5.77785	0.804889	-5.27501	13.5909	9.10811	2.37831	15.4988	15.1262	3.08366	8.34866	-3.27368	-4.33428
26.8305	0.318328	4.89294	5.77785	0.979786	-5.32176	13.5909	9.05956	2.36176	15.4467	15.1262	3.01339	8.40452	-3.52835	-4.33428
26.8587	0.318328	4.89294	5.77785	1.19151	-5.33785	13.5909	9.02169	2.31919	15.4219	15.1262	2.96828	8.41113	-3.64344	-4.33428
26.8869	0.318328	4.89294	5.77785	1.29914	-5.37637	13.5909	8.96307	2.26557	15.3213	15.1262	2.96828	8.41113	-3.6891	-4.33428
26.915	0.318328	4.89294	5.77785	1.31748	-5.37637	13.5909	8.96307	2.2228	15.3213	15.1262	2.89256	8.42345	-3.78331	-4.33428
26.9432	0.318328	4.88671	5.77785	1.48622	-5.37637	13.5909	8.90844	2.18479	15.293	15.1262	2.67621	8.42345	-3.86286	-4.33428
26.9714	0.318328	4.88251	5.77785	1.70636	-5.37637	13.5909	8.90844	2.17199	15.1687	15.1262	2.34532	8.42345	-3.91197	-4.33428
26.9995	0.318328	4.88046	5.77785	1.78021	-5.37637	13.5909	8.90844	2.08222	15.1619	15.1262	2.11695	8.42345	-3.95449	-4.33428
27.0277	0.318328	4.87579	5.77785	1.79182	-5.40246	13.5909	8.90844	1.99237	15.0957	15.1262	2.02134	8.43076	-4.01545	-4.33428
27.0559	0.318328	4.86846	5.77785	1.82473	-5.45245	13.5909	8.90844	1.97964	14.9804	15.0604	1.96857	8.43217	-4.23996	-4.33428
27.0841	0.318328	4.8628	5.77785	1.82473	-5.45245	13.5909	8.90844	1.89814	14.9163	15.0066	1.90946	8.43217	-4.41529	-4.33428
27.1122	0.318328	4.8628	5.77785	1.82473	-5.45245	13.5909	8.90844	1.81677	14.8852	14.9856	1.86844	8.43529	-4.50627	-4.33428
27.1404	0.318328	4.8628	5.77785	1.82473	-5.48243	13.5909	8.90844	1.80387	14.8599	14.9671	1.82435	8.43529	-4.60068	-4.33428
27.1686	0.326503	4.8628	5.77785	1.82473	-5.51833	13.5909	8.90844	1.77094	14.8486	14.9543	1.73825	8.43529	-4.61483	-4.33428
27.1967	0.332082	4.8628	5.77785	1.82473	-5.51833	13.5186	8.96307	1.73616	14.7653	14.9425	1.65408	8.43719	-4.66025	-4.33428
27.2249	0.332082	4.8628	5.77785	1.82473	-5.51833	13.4284	8.96307	1.72201	14.4074	14.9091	1.59289	8.43719	-4.70601	-4.33428
27.2531	0.332082	4.86707	5.77785	1.82473	-5.51833	13.3671	8.96307	1.64551	14.0409	14.8756	1.52061	8.43719	-4.72193	-4.33428
27.2812	0.354777	4.87739	5.77785	1.82473	-5.48243	13.3179	8.9519	1.56597	13.9502	14.8525	1.46818	8.43719	-4.72193	-4.33428
27.3094	0.369223	4.88251	5.77785	1.82473	-5.47042	13.3179	8.90844	1.4617	13.9311	14.8525	1.39462	8.43719	-4.73496	-4.39514
27.3376	0.377499	4.88671	5.74216	1.82473	-5.44044	13.3179	8.88091	1.32793	13.7764	14.8525	1.3176	8.43719	-4.75078	-4.47865
27.3658	0.386069	4.89147	5.63734	1.82473	-5.40246	13.3179	8.86343	1.27454	13.5772	14.8525	1.25002	8.43719	-4.75078	-4.5401
27.3939	0.388552	4.92176	5.49782	1.82473	-5.38441	13.3179	8.84412	1.25876	13.484	14.8525	1.20647	8.43719	-4.75078	-4.56425
27.4221	0.393065	4.95462	5.23978	1.82473	-5.3459	13.3179	8.84097	1.214	13.3923	14.8525	1.17447	8.43719	-4.75078	-4.5769
27.4503	0.402899	4.97614	4.61018	1.82473	-5.3459	13.3179	8.84097	1.17185	13.3036	14.8525	1.115	8.43719	-4.75078	-4.62552
27.4784	0.415254	5.00312	4.14193	2.00451	-5.3459	13.3671	8.73018	1.04929	13.2421	14.8525	1.06557	8.43719	-4.75078	-4.72841
27.5066	0.421987	5.01923	3.97584	2.76284	-5.3459	13.4393	8.6023	0.922385	13.1748	14.8525	1.043	8.43529	-4.75078	-4.80481
27.5348	0.456098	5.03086	3.78792	4.21347	-5.3459	13.5295	8.55523	0.898005	13.0403	14.8064	1.02445	8.43217	-4.75078	-4.89945
27.563	0.456098	5.04146	3.60225	5.32317	-5.3459	13.5909	8.53069	0.803248	12.8924	14.8064	0.991539	8.43076	-4.75078	-4.9855
27.5911	0.456098	5.04146	3.10207	5.32317	-5.3459	13.5909	8.51308	0.682153	12.8339	14.8064	0.929142	8.42891	-4.75078	-5.01187
27.6193	0.456098	5.04146	2.6056	5.32317	-5.3459	13.5909	8.43169	0.638755	12.8083	14.8064	0.878671	8.42573	-4.75078	-5.07659
27.6475	0.456098	5.04146	2.6056	5.32317	-5.38441	13.5909	8.33835	0.636472	12.7866	14.7373	0.852816	8.42027	-4.75078	-5.12994
27.6756	0.456386	5.04146	2.6056	5.32317	-5.40246	13.625	8.26961	0.619867	12.7737	14.6867	0.815226	8.41113	-4.75078	-5.15975
27.7038	0.456386	5.04146	2.54568	5.32317	-5.42222	13.625	8.20241	0.602454	12.7588	14.6653	0.774559	8.40452	-4.75078	-5.19375
27.732	0.456386	5.04146	2.48689	5.32317	-5.42222	13.625	8.12623	0.597968	12.75	14.6349	0.753253	8.39989	-4.75078	-5.23151
27.7601	0.456386	5.04146	2.48689	5.32317	-5.40246	13.625	8.07607	0.594707	12.7389	14.589	0.735752	8.3836	-4.75078	-5.28836
27.7883	0.456386	5.04146	2.48689	5.32317	-5.38441	13.5916	8.00757	0.580005	12.723	14.5032	0.707564	8.36849	-4.75078	-5.33569
27.8165	0.456386	5.04146	2.48689	5.32317	-5.34852	13.5302	8.00757	0.539396	12.7109	14.4124	0.688521	8.3609	-4.75078	-5.35487
27.8446	0.456386	5.04146	2.48689	5.32317	-5.312	13.5302	8.00757	0.508955	12.6932	14.3773	0.65792	8.35045	-4.75078	-5.36107
27.8728	0.456386	5.04146	2.48689	5.32317	-5.30925	13.5302	8.00757	0.498483	12.6524	14.3682	0.630644	8.32374	-4.75078	-5.3761
27.901	0.456386	5.04146	2.48689	5.32317	-5.23797	13.5302	8.00757	0.49003	12.6089	14.36	0.606395	8.29369	-4.75078	-5.40562
27.9291	0.475947	5.04146	2.48689	5.32317	-5.23797	13.5302	8.00757	0.486019	12.5669	14.3228	0.581685	8.25826	-4.75078	-5.45701
27.9573	0.475947	5.04146	2.48689	5.32317	-5.23797	13.5302	7.84383	0.456479	12.5351	14.2616	0.557981	8.22994	-4.75078	-5.50462
27.9855	0.475947	5.03086	2.48689	5.32317	-5.23797	13.5302	7.74468	0.408635	12.4858	14.2038	0.494955	8.22827	-4.7463	-5.52539
28.0137	0.490039	5.0102	2.48689	5.37147	-5.2145	13.5302	7.72469	0.377497	12.4287	14.1623	0.494955	8.22455	-4.71881	-5.53707
28.0418	0.49869	4.98756	2.48689	5.92693	-5.2145	13.5302	7.72469	0.366769	12.3236	14.1315	0.494955	8.19539	-4.68363	-5.57435
28.07	0.49869	4.96961	2.48689	6.2711	-5.2145	13.5302	7.70226	0.363501	12.1964	14.0986	0.494955	8.15283	-4.53038	-5.6584
28.0982	0.49869	4.92533	2.48689	6.31702	-5.2145	13.5302	7.70226	0.363501	12.161	14.0333	0.494955	8.08173	-4.39566	-5.75498
28.1263	0.49869	4.88976	2.48689	6.36462	-5.15733	13.5302	7.72469	0.363501	12.1541	13.9474	0.494955	7.99596	-4.35884	-5.8614
28.1545	0.513929	4.87989	2.48689	6.42077	-5.11909	13.4646	7.72469	0.363501	12.1474	13.9024	0.494955	7.92822	-4.31763	-5.92918
28.1827	0.513929	4.85188	2.48689	6.57529	-5.08902	13.4646	7.72469	0.366769	12.1067	13.8642	0.494955	7.84901	-4.29912	-5.93463
28.2109	0.526077	4.8244	2.48689	6.68854	-5.08902	13.4646	7.72469	0.366769	12.0368	13.793	0.494955	7.78343	-4.2655	-5.94551
28.239	0.53366	4.80804	2.48689	6.68854	-5.08902	13.4176	7.76354	0.366769	11.9722	13.6	0.494955	7.70213	-4.21968	-5.98761
28.2672	0.53835	4.79749	2.48689	6.7442	-5.08902	13.2352	7.83971	0.366769	11.9329	13.4491	0.494955	7.59939	-4.19364	-6.07578
28.2954	0.53835	4.77959	2.48689	6.81392	-5.08902	12.9704	7.91749	0.357698	11.9254	13.4137	0.494955	7.55075	-4.18271	-6.13887
28.3235	0.539648	4.76241	2.48689	6.7442	-5.11909	12.9704	8.00897	0.339889	11.9	13.3139	0.494955	7.53597	-4.17581	-6.15215
28.3517	0.539648	4.74739	2.55273	6.68854	-5.15733	12.9704	8.08274	0.329277	11.869	13.1987	0.494955	7.47488	-4.16284	-6.16039
28.3799	0.53835	4.72761	2.68656	6.68854	-5.15733	12.9704	8.13151	0.329277	11.8187	13.128	0.494955	7.38842	-4.12574	-6.1648
28.408	0.53835	4.71388	2.8654	6.68854	-5.15733	12.8281	8.18612	0.329277	11.6875	13.08	0.494955	7.32544	-4.09326	-6.1648
28.4362	0.53835	4.6871	3.03975	6.68854	-5.13696	12.8281	8.25332	0.329277	11.5329	13.0465	0.494955	7.29259	-4.04445	-6.1648
28.4644	0.53835	4.65172	3.50585	6.68854	-5.10819	12.8281	8.31853	0.329277	11.4565	13.0314	0.467652	7.28131	-3.99597	-6.1648
28.4926	0.52714	4.65172	4.14736	6.68854	-5.08135	12.8281	8.31853	0.329277	11.4109	12.8728	0.423305	7.25686	-3.8612	-6.1648
28.5207	0.52714	4.63399	4.43902	6.68854	-5.07075	12.8281	8.34748	0.339889	11.3274	12.6577	0.363269	7.22468	-3.71069	-6.1648
28.5489	0.52714	4.61291	4.48598	6.68854	-5.03598	12.8281	8.43169	0.339889	11.264	12.5933	0.314271	7.19896	-3.60372	-6.1648
28.5771	0.52714	4.61291	4.52691	6.68854	-4.98845	12.8281	8.43169	0.329139	11.1331	12.5184	0.314271	7.15568	-3.49666	-6.1648
28.6052	0.52714	4.61291	4.61055	6.68854	-4.98845	12.8281	8.43169	0.317776	11.0143	12.4031	0.314271	7.12348	-3.4517	-6.1648
28.6334	0.51553	4.61291	4.70305	6.68854	-4.98845	12.9704	8.43169	0.305354	10.8888	12.2739	0.309371	7.11467	-3.40237	-6.1648
28.6616	0.51553	4.61291	4.77841	6.68854	-4.98845	13.2605	8.50592	0.305354	10.7598	12.102	0.293795	7.10067	-3.2556	-6.1648
28.6897	0.51553	4.61291	4.81468	6.68854	-4.95292	13.4646	8.50592	0.290798	10.7524	11.95	0.293795	7.08171	-3.13599	-6.1648
28.7179	0.51553	4.61291	4.89506	6.68854	-4.95292	13.5085	8.50592	0.290798	10.6319	11.8745	0.289721	7.0673	-3.12318	-6.1648
28.7461	0.512517	4.61291	4.96713	6.68854	-4.98464	13.5085	8.54745	0.290798	10.4757	11.8502	0.248613	7.01494	-3.09149	-6.1648
28.7742	0.512517	4.61291	5.04817	6.68854	-4.98464	13.5085	8.59086	0.290798	10.3568	11.8279	0.185648	6.96251	-3.06766	-6.1648
28.8024	0.51102	4.58843	5.14132	6.68854	-4.98464	13.5085	8.70568	0.2779	10.2646	11.7995	0.185648	6.95885	-3.01507	-6.1648
28.8306	0.51102	4.58843	5.23561	6.68854	-4.98464	13.5085	8.83575	0.2779	10.2316	11.7333	0.185648	6.95676	-2.94157	-6.1648
28.8588	0.508405	4.58843	5.32287	6.73764	-4.98464	13.5085	8.97032	0.2779	10.1845	11.6809	0.158606	6.94323	-2.90663	-6.1648
28.8869	0.508405	4.58029	5.37636	6.87546	-4.98464	13.5085	9.10957	0.2779	10.0828	11.6705	0.158606	6.92322	-2.89444	-6.1648
28.9151	0.508405	4.57554	5.45293	7.04167	-4.98464	13.5085	9.21342	0.290798	9.90801	11.6251	0.158606	6.912	-2.8604	-6.1648
28.9433	0.51102	4.56829	5.49764	7.14338	-4.98464	13.5085	9.32385	0.315401	9.79657	11.5564	0.158606	6.87956	-2.81349	-6.1648
28.9714	0.512517	4.56107	5.58103	7.19916	-4.98464	13.5085	9.52615	0.315401	9.77166	11.5122	0.107782	6.79279	-2.77911	-6.1648
28.9996	0.51553	4.54928	5.65226	7.34032	-4.98464	13.5905	9.7033	0.315401	9.69374	11.4665	0.110075	6.73199	-2.74986	-6.16039
29.0278	0.519333	4.53233	5.68721	7.7841	-4.95292	13.7136	9.7815	0.315401	9.60814	11.436	0.138964	6.72947	-2.73712	-6.16039
29.0559	0.52628	4.52246	5.75046	7.7841	-4.91938	13.8656	9.93866	0.298832	9.55386	11.4048	0.138964	6.70863	-2.71323	-6.15109
29.0841	0.535386	4.50474	5.78808	7.7841	-4.8953	13.8656	10.2452	0.286652	9.55386	11.3641	0.138964	6.68204	-2.66862	-6.13781
29.1123	0.550222	4.47342	5.89628	7.7841	-4.88168	14.1012	10.657	0.286652	9.55045	11.3389	0.138964	6.67155	-2.62285	-6.04891
29.1405	0.566991	4.45391	6.00563	7.7841	-4.86396	14.3366	10.8612	0.286652	9.54354	11.3389	0.138964	6.66493	-2.45259	-5.91142
29.1686	0.581678	4.4499	6.08366	7.87025	-4.8442	14.4097	11.0087	0.298832	9.54354	11.3389	0.138964	6.66164	-2.27974	-5.823
29.1968	0.590547	4.44282	6.2396	8.10211	-4.79241	14.4406	11.155	0.285934	9.54354	11.3389	0.138964	6.65044	-2.23243	-5.76229
29.225	0.591855	4.4232	6.34098	8.10211	-4.72786	14.4406	11.3318	0.246855	9.54354	11.3389	0.138964	6.63457	-2.20776	-5.67416
29.2531	0.594114	4.39333	6.41797	8.13433	-4.72786	14.4406	11.6143	0.246855	9.54354	11.3389	0.138964	6.62585	-2.20325	-5.59985
29.2813	0.601063	4.37706	6.61337	8.13433	-4.79241	14.4757	11.8286	0.246855	9.54354	11.3389	0.138964	6.60611	-2.18329	-5.5774
29.3095	0.611208	4.37379	6.75171	8.13433	-4.72786	14.512	11.9698	0.246855	9.54354	11.3389	0.138964	6.58567	-2.02287	-5.48065
29.3377	0.617211	4.37379	6.78904	8.13433	-4.69961	14.5484	12.012	0.246855	9.54354	11.3389	0.138964	6.56571	-1.84724	-5.37541
29.3658	0.627926	4.37379	6.90556	8.13433	-4.63322	14.6024	12.1585	0.246855	9.54354	11.3389	0.138964	6.54191	-1.58566	-5.37541
29.394	0.637318	4.37706	7.00863	8.13433	-4.56589	14.6297	12.3459	0.246855	9.54354	11.3389	0.138964	6.53256	-1.29873	-5.37541
29.4222	0.646354	4.39333	7.0823	8.13433	-4.56589	14.6437	12.516	0.246855	9.54354	11.3389	0.095093	6.52926	-1.23601	-5.37541
29.4503	0.656252	4.42771	7.22395	8.13433	-4.56589	14.6829	12.7674	0.246855	9.54354	11.3389	0.038347	6.51188	-1.21491	-5.33862
29.4785	0.65978	4.4499	7.3145	8.13433	-4.56589	14.7566	13.0061	0.232055	9.54354	11.3389	-0.01171	6.49492	-1.1931	-5.33862
29.5067	0.699134	4.45391	7.51507	8.17839	-4.56589	14.7566	13.2462	0.174309	9.54354	11.3389	-0.05353	6.49388	-1.13911	-5.33862
29.5348	0.744861	4.47342	8.05647	8.2365	-4.56589	14.7566	13.3785	0.161451	9.54354	11.3389	-0.12162	6.49297	-1.08692	-5.33862
29.563	0.757781	4.50485	8.47783	8.51164	-4.56589	14.7566	13.4107	0.129827	9.54354	11.3389	-0.1758	6.48437	-1.07265	-5.33862
29.5912	0.771118	4.52256	8.95764	8.95365	-4.54317	14.7566	13.5569	0.096266	9.52209	11.3535	-0.26683	6.4713	-1.05563	-5.33862
29.6194	0.771118	4.53311	9.24309	9.13833	-4.53005	14.7566	13.6826	0.096266	9.51554	11.4098	-0.38672	6.45679	-1.03867	-5.33862
29.6475	0.771118	4.54429	9.70369	9.13833	-4.52543	14.7566	13.7914	0.096266	9.51156	11.4482	-0.44983	6.438	-1.01802	-5.33862
29.6757	0.771118	4.5453	10.1303	9.13833	-4.50512	14.7728	13.9065	0.096266	9.47472	11.4939	-0.52182	6.42564	-0.99816	-5.33862
29.7039	0.771118	4.5453	10.5475	9.13833	-4.45318	14.7728	13.9677	0.096266	9.42732	11.6116	-0.57211	6.40465	-0.96356	-5.33862
29.732	0.771118	4.5453	10.979	9.13833	-4.44051	14.7728	14.0724	0.054549	9.39709	11.7333	-0.59303	6.38442	-0.93947	-5.33862
29.7602	0.771118	4.55504	11.1631	9.13833	-4.44051	14.7728	14.1136	0.054549	9.33167	11.8043	-0.63312	6.37589	-0.93705	-5.33862
29.7884	0.771118	4.56804	11.3364	9.13833	-4.44051	14.7728	14.1136	0.054549	9.33167	11.8413	-0.67244	6.354	-0.93026	-5.33862
29.8165	0.771118	4.57554	11.4806	8.94792	-4.44051	14.7728	14.1136	0.054549	9.33167	11.8588	-0.73565	6.33521	-0.91143	-5.33862
29.8447	0.771118	4.58029	11.7921	8.51164	-4.44051	14.7728	14.1136	0.054549	9.33167	11.9432	-0.83029	6.32806	-0.89487	-5.33862
29.8729	0.771118	4.58661	12.054	8.20192	-4.41978	14.7321	14.1136	0.054549	9.33167	12.1284	-0.94122	6.32407	-0.88817	-5.33862
29.9011	0.771118	4.58661	12.109	8.11217	-4.41585	14.6853	14.1136	0.054549	9.33167	12.348	-1.09195	6.32307	-0.82675	-5.33862
29.9292	0.771118	4.58214	12.109	8.07995	-4.39477	14.6437	14.1136	0.054549	9.33167	12.4693	-1.38061	6.31068	-0.75337	-5.33862
29.9574	0.771118	4.58214	12.109	8.07907	-4.39477	14.6297	14.1136	0.054549	9.33167	12.5149	-1.60051	6.29348	-0.47026	-5.33862
29.9856	0.771118	4.56832	12.109	8.01858	-4.39214	14.6024	14.1136	0.054549	9.33167	12.8893	-1.76373	6.23985	-0.07796	-5.33862
30.0137	0.771118	4.55504	12.109	7.83481	-4.3645	14.5729	14.1136	0.054549	9.33167	13.277	-1.91437	6.19008	0.14035	-5.33862
30.0419	0.771118	4.5453	12.109	7.66345	-4.34613	14.5408	14.1136	0.054549	9.33167	13.3887	-1.9935	6.1616	0.246286	-5.33862
30.0701	0.771118	4.54033	12.109	7.52245	-4.3843	14.512	14.1136	0.107307	9.33167	13.4934	-2.09182	6.08664	0.272192	-5.41423
30.0982	0.771118	4.53311	12.109	7.41551	-4.3843	14.4757	14.1136	0.107307	9.33167	13.6814	-2.13286	6.03115	0.335198	-5.49778
30.1264	0.771118	4.52256	12.109	7.3133	-4.34613	14.4406	14.1136	0.107307	9.33167	14.1137	-2.15241	6.01637	0.431466	-5.53322
30.1546	0.771118	4.51357	12.109	7.21287	-4.32067	14.4285	14.1136	0.107307	9.33167	14.5294	-2.20633	5.99279	0.538879	-5.55893
30.1827	0.771118	4.5002	12.109	7.19318	-4.26448	14.4007	14.1136	0.107307	9.33167	14.755	-2.2668	5.89879	0.665847	-5.63664
30.2109	0.771118	4.47342	12.109	7.16851	-4.26448	14.3366	14.1136	0.120828	9.33167	15.109	-2.30554	5.79273	0.795854	-5.78437
30.2391	0.771118	4.45391	12.109	7.10694	-4.20816	14.1946	14.1136	0.136027	9.33167	15.5321	-2.34154	5.76051	0.873222	-5.91059
30.2673	0.771118	4.45229	12.109	7.01866	-4.18853	14.0974	14.1136	0.136027	9.33167	15.7458	-2.36225	5.7509	0.899449	-6.04013
30.2954	0.720744	4.44972	12.109	6.96351	-4.18033	14.0917	14.1136	0.136027	9.29249	15.8367	-2.47471	5.74261	0.989432	-6.19466
30.3236	0.663016	4.44412	12.109	6.88991	-4.18033	14.0693	14.1136	0.136027	9.27093	15.8853	-2.61416	5.73183	1.07749	-6.2661
30.3518	0.63433	4.41849	12.054	6.81017	-4.18033	13.9822	14.1136	0.136027	9.25274	15.9239	-2.86494	5.71463	1.43015	-6.33571
30.3799	0.607164	4.38732	12.0354	6.72613	-4.18033	13.8345	14.1136	0.136027	9.19739	16.0869	-3.27997	5.67864	1.84287	-6.41395
30.4081	0.581666	4.37706	11.9655	6.65392	-4.17618	13.7457	14.0568	0.136027	9.19739	16.2273	-3.52799	5.64978	1.9745	-6.50327
30.4363	0.55706	4.37706	11.8456	6.61715	-4.17029	13.7243	13.9677	0.191241	9.19739	16.4636	-3.59372	5.63907	2.04474	-6.64717
30.4644	0.536015	4.37379	11.7829	6.58071	-4.18033	13.6895	13.8158	0.233196	9.19739	16.9496	-3.64619	5.62605	2.10458	-6.73146
30.4926	0.528421	4.37013	11.6904	6.54085	-4.18853	13.6428	13.7009	0.262046	9.19739	17.2838	-3.90039	5.60182	2.1935	-6.74791
30.5208	0.522006	4.37013	11.5775	6.49108	-4.20816	13.6428	13.5842	0.318414	9.19739	17.5504	-4.17475	5.57279	2.23393	-6.85397
30.549	0.512361	4.37013	11.5775	6.44965	-4.20816	13.6428	13.2833	0.349455	9.19739	17.8839	-4.23741	5.56088	2.2575	-6.96829
30.5771	0.508089	4.37013	11.5775	6.38677	-4.20816	13.5965	13.0551	0.372224	9.19739	18.3348	-4.27502	5.55272	2.2575	-7.07668
30.6053	0.494457	4.3644	11.5775	6.33743	-4.20816	13.5673	12.8761	0.420115	9.19739	18.8098	-4.36109	5.53262	2.2575	-7.21173
30.6335	0.478011	4.3719	11.5467	6.32266	-4.20816	13.532	12.6841	0.458464	9.19739	18.9823	-4.37232	5.51234	2.2575	-7.2502
30.6616	0.474499	4.38215	11.4818	6.30785	-4.20816	13.532	12.5862	0.491063	9.19739	19.0166	-4.37232	5.50328	2.33051	-7.25398
30.6898	0.4727	4.41849	11.4115	6.28484	-4.20816	13.4972	12.4189	0.514635	9.19739	19.0576	-4.37232	5.49635	2.33051	-7.28239
30.718	0.467713	4.44651	11.2888	6.24289	-4.20816	13.49	12.2747	0.535163	9.19739	19.0576	-4.37232	5.48978	2.33051	-7.31039
30.7462	0.462814	4.44651	11.0577	6.12765	-4.28994	13.4315	12.2422	0.570982	9.19739	19.0576	-4.37232	5.48328	2.33051	-7.37817
30.7743	0.459903	4.44651	10.9248	6.03945	-4.40849	13.353	12.2269	0.608689	9.19739	19.158	-4.37232	5.45657	2.33051	-7.4735
30.8025	0.453825	4.44651	10.8979	6.00975	-4.46077	13.2805	12.2036	0.636509	9.19739	19.2288	-4.37232	5.43233	2.33051	-7.5177
30.8307	0.453825	4.44651	10.818	5.90287	-4.46077	13.1951	12.1888	0.655996	9.19739	19.2288	-4.37232	5.4201	2.33051	-7.58148
30.8588	0.453825	4.44651	10.7388	5.82111	-4.46077	13.1951	12.1476	0.690072	9.19739	19.2288	-4.37232	5.3944	2.33051	-7.63109
30.887	0.453825	4.44651	10.656	5.77247	-4.46077	13.1951	12.1023	0.902061	9.19739	19.2288	-4.37232	5.37956	2.33051	-7.65817
30.9152	0.439112	4.44651	10.4002	5.65819	-4.46077	13.1951	12.0495	1.12039	9.19739	19.2369	-4.37232	5.37497	2.33051	-7.6873
30.9433	0.427582	4.44651	10.1303	5.45305	-4.46077	13.1951	11.8445	1.1821	9.19739	19.2369	-4.37232	5.33463	2.33051	-7.71261
30.9715	0.427582	4.44651	9.97283	5.12758	-4.46077	13.1951	11.6721	1.43745	9.19739	19.2369	-4.37232	5.29244	2.33051	-7.77356
30.9997	0.425835	4.44651	9.7213	4.93261	-4.46204	13.1951	11.6272	1.729	9.19739	19.2369	-4.37232	5.2352	2.33051	-7.87848
31.0279	0.423797	4.44651	9.7213	4.89426	-4.46828	13.1951	11.5085	1.80378	9.19739	19.2369	-4.37232	5.18132	2.33051	-7.98013
31.056	0.420891	4.42631	9.2218	4.73036	-4.48928	13.1522	11.4091	1.85954	9.22174	19.2369	-4.37232	5.1776	2.33051	-8.0304
31.0842	0.420891	4.41978	8.65983	4.51358	-4.51182	13.1522	11.3401	1.9723	9.2716	19.2369	-4.37232	5.15816	2.33051	-8.06656
31.1124	0.420891	4.40389	8.33016	4.15778	-4.55204	13.1522	11.274	2.07717	9.39883	19.2369	-4.37232	5.13176	2.33051	-8.14979
31.1405	0.420891	4.38997	8.01243	3.8807	-4.60253	13.1522	11.2342	2.22011	9.42933	19.2369	-4.37232	5.11832	2.33051	-8.22619
31.1687	0.420891	4.3644	7.7709	3.8807	-4.60253	13.128	11.1903	2.35339	9.468	19.2369	-4.37232	5.11155	2.33051	-8.24136
31.1969	0.418806	4.35749	7.41196	3.8807	-4.60253	13.1522	11.159	2.41191	9.50837	19.2369	-4.37232	5.10849	2.40658	-8.24342
31.225	0.418806	4.35128	7.05146	3.8807	-4.60253	13.1856	11.0817	2.46917	9.52925	19.2369	-4.37232	5.09844	2.43341	-8.24418
31.2532	0.418806	4.33844	6.93161	3.8807	-4.62283	13.221	10.9901	2.49759	9.54795	19.2369	-4.37232	5.0546	2.43341	-8.24649
31.2814	0.418806	4.31456	6.63796	3.8499	-4.63466	13.221	10.9443	2.51022	9.58251	19.2369	-4.37232	4.99927	2.43341	-8.27148
31.3096	0.420891	4.29602	6.42291	3.81774	-4.63466	13.221	10.8976	2.54735	9.62675	19.2369	-4.37232	4.95273	2.43341	-8.31047
31.3377	0.420891	4.28307	6.26172	3.81263	-4.63466	13.2614	10.8078	2.58507	9.66514	19.2369	-4.165	4.88907	2.43341	-8.36938
31.3659	0.423797	4.27124	6.08293	3.81263	-4.64772	13.2614	10.7435	2.62086	9.72665	19.2195	-3.83611	4.82023	2.43341	-8.43377
31.3941	0.42479	4.26394	6.08293	3.81263	-4.66225	13.221	10.7128	2.66017	9.77903	19.1544	-3.62151	4.75795	2.43341	-8.49056
31.4222	0.425835	4.25319	6.08293	3.81263	-4.68617	13.1856	10.6608	2.70943	9.79272	19.0836	-3.45062	4.72311	2.43341	-8.55126
31.4504	0.425835	4.23828	6.08293	3.81263	-4.68617	13.1522	10.6269	2.78486	9.80031	19.0576	-2.97659	4.61967	2.43341	-8.59767
31.4786	0.427582	4.23828	6.08293	3.81263	-4.68617	13.1301	10.5898	2.835	9.81034	19.0374	-2.43995	4.49236	2.43341	-8.63105
31.5067	0.436015	4.23828	6.08293	3.81263	-4.68617	13.1133	10.5469	2.86328	9.91711	19.0283	-1.94246	4.45797	2.43341	-8.65799
31.5349	0.446421	4.23828	6.08293	3.81263	-4.70509	13.1133	10.5115	2.8868	10.0729	19.0134	-1.18714	4.41946	2.43341	-8.70178
31.5631	0.455596	4.23828	5.97805	3.81263	-4.71194	13.1133	10.4719	2.91033	10.1614	18.9882	-0.4021	4.38161	2.43341	-8.74579
31.5912	0.46235	4.23828	5.88478	3.81263	-4.71934	13.1133	10.4433	2.9427	10.1614	18.9687	-0.00945	4.36856	2.43341	-8.77103
31.6194	0.463491	4.23828	5.82439	3.81263	-4.72569	13.1133	10.4279	2.95724	10.1614	18.9285	0.298525	4.35543	2.43341	-8.78697
31.6476	0.463491	4.23828	5.82439	3.81263	-4.74898	13.1133	10.423	2.96592	10.1614	18.8774	0.686932	4.34359	2.43341	-8.8091
31.6758	0.467713	4.23828	5.82439	3.81263	-4.74898	13.1133	10.417	2.97913	10.1614	18.8574	0.997273	4.3304	2.43341	-8.8301
31.7039	0.4727	4.23828	5.74195	3.81263	-4.74898	13.1133	10.3855	3.06392	10.1614	18.8547	1.19944	4.31149	2.43341	-8.84597
31.7321	0.474499	4.23828	5.67843	3.81263	-4.74898	13.1133	10.3144	3.1587	10.1614	18.8432	1.31013	4.29086	2.43341	-8.86242
31.7603	0.477549	4.23828	5.67843	3.81263	-4.74898	13.1133	10.2375	3.24431	10.1614	18.8217	1.4455	4.24482	2.4505	-8.92121
31.7884	0.480837	4.18083	5.67843	3.81263	-4.74898	13.1084	10.202	3.3437	10.1614	18.7956	1.51869	4.20653	2.4505	-9.01285
31.8166	0.486046	4.17475	5.65133	3.81263	-4.74898	13.0921	10.1721	3.4149	10.1614	18.7694	1.65698	4.19191	2.47616	-9.05339
31.8448	0.486046	4.1165	5.61914	3.81774	-4.74898	13.066	10.1346	3.46172	10.1614	18.7139	1.82455	4.17264	2.47616	-9.08405
31.8729	0.490618	4.08142	5.59385	3.81774	-4.74898	13.066	10.1097	3.54017	10.1614	18.6498	1.97181	4.15519	2.52393	-9.12604
31.9011	0.491939	4.04713	5.54051	3.81774	-4.74898	13.0436	10.0811	3.76199	10.1614	18.5713	2.30814	4.13946	2.99372	-9.16227
31.9293	0.493415	4.04713	5.4804	3.83571	-4.74898	13.0281	10.0541	3.95304	10.1614	18.5089	2.56728	4.12786	4.06234	-9.2234
31.9575	0.494408	4.04713	5.40661	3.92372	-4.73312	13.0171	10.0541	4.01531	10.1614	18.4349	2.62397	4.10736	4.95138	-9.28133
31.9856	0.497892	4.04713	5.40661	4.02434	-4.72569	12.9956	10.0811	4.04319	10.1614	18.2995	2.75712	4.0834	5.24029	-9.39568
32.0138	0.504257	4.04713	5.40661	4.19299	-4.72569	12.9634	10.0541	4.10384	10.1614	18.2995	2.94918	4.03931	5.24029	-9.4939
32.042	0.51389	4.04713	5.34692	4.39511	-4.72569	12.9475	10.0022	4.33019	10.1614	18.2995	3.07473	3.99937	5.24029	-9.50189
32.0701	0.53372	4.04713	5.34692	4.48828	-4.73312	12.8557	9.95279	4.5121	10.1614	18.2995	3.13396	3.92729	5.24029	-9.52673
32.0983	0.550606	4.04713	5.34692	4.68277	-4.73312	12.7166	9.94161	4.58493	10.1614	18.2995	3.20252	3.86057	5.24029	-9.56061
32.1265	0.554905	4.04713	5.40661	4.87427	-4.73312	12.6805	9.92828	4.65601	10.1614	18.2995	3.25095	3.71463	5.24029	-9.5993
32.1546	0.557553	4.04713	5.40661	5.10295	-4.73312	12.4805	9.89406	4.7356	10.1614	18.2995	3.35581	3.56635	5.24029	-9.63105
32.1828	0.560613	4.04713	5.4804	5.3317	-4.75585	12.3095	9.86662	4.86209	10.1614	18.2687	3.47341	3.55355	5.24029	-9.66407
32.211	0.567058	4.04713	5.54051	5.36727	-4.75585	12.1936	9.84264	5.00077	10.1614	18.2266	3.6026	3.53214	5.24029	-9.72892
32.2392	0.567058	4.04713	5.59385	5.61737	-4.75585	12.1171	9.79689	5.19323	10.1614	18.1689	3.71513	3.50773	5.24029	-9.78373
32.2673	0.57631	4.04713	5.61914	6.10023	-4.73312	11.9685	9.73642	5.37362	10.1474	18.0704	3.76368	3.46974	5.24029	-9.80243
32.2955	0.584399	4.04713	5.65133	6.85855	-4.72186	11.6855	9.6812	5.47998	10.0672	17.9983	3.82788	3.4265	5.24029	-9.8302
32.3237	0.590599	4.04713	5.67843	8.06442	-4.72186	11.4722	9.65456	5.47998	10.0064	17.9634	3.87372	3.40554	5.24029	-9.86244
32.3518	0.601512	4.04713	5.71394	8.85369	-4.73312	11.2528	9.59533	5.47998	9.95919	17.8946	3.93697	3.37728	5.24029	-9.86471
32.38	0.619263	4.04713	5.71394	9.09658	-4.72186	11.0907	9.3588	5.55033	9.92737	17.7894	3.97593	3.31559	5.24029	-9.86471
32.4082	0.630583	4.04713	5.71394	9.43773	-4.72186	11.0415	9.09517	5.58838	9.89782	17.7086	3.9794	3.27291	5.24029	-9.86471
32.4363	0.639436	4.04713	5.7461	9.65359	-4.72186	10.9699	8.99955	5.58838	9.8501	17.6661	4.00464	3.26526	5.24029	-9.86471
32.4645	0.650073	4.04713	5.80357	9.6671	-4.72186	10.9295	8.95317	5.58838	9.8102	17.6278	4.04861	3.23725	5.24029	-9.86471
32.4927	0.666579	4.04713	5.87712	9.77559	-4.71586	10.9041	8.91511	5.58838	9.76883	17.5818	4.07519	3.20655	5.24029	-9.86471
32.5209	0.683859	4.04713	5.90465	10.0519	-4.7139	10.8731	8.91511	5.58838	9.71697	17.5447	4.09762	3.19787	5.24029	-9.86471
32.549	0.692883	4.04713	5.90465	10.234	-4.71276	10.8423	8.91511	5.58838	9.52104	17.367	4.12092	3.188	5.24029	-9.86471
32.5772	0.700243	4.04713	5.90465	10.3991	-4.69223	10.8102	8.91511	5.58838	9.337	17.1998	4.19487	3.1713	5.24029	-9.86471
32.6054	0.704209	4.05181	5.90465	10.6411	-4.65858	10.7905	8.91511	5.58838	9.31591	17.1897	4.27055	3.15926	5.24029	-9.86471
32.6335	0.70644	4.07234	5.90465	11.0029	-4.63403	10.766	8.91511	5.58838	9.24798	17.1391	4.31905	3.1559	5.24029	-9.86471
32.6617	0.707686	4.08731	5.98911	11.3198	-4.61277	10.7331	8.91511	5.58838	9.18184	17.0365	4.40364	3.14748	5.24029	-9.86471
32.6899	0.71452	4.12143	6.10654	11.4573	-4.56924	10.7128	8.91511	5.62183	9.13675	16.9589	4.45686	3.1098	5.08227	-9.86471
32.718	0.723579	4.15804	6.182	11.7228	-4.58514	10.5965	8.91511	5.66552	9.02689	16.9261	4.52149	3.07715	4.91391	-9.86471
32.7462	0.735994	4.15804	6.182	11.9004	-4.58514	10.4492	8.91511	5.66552	8.93162	16.8787	4.61959	3.06315	4.86272	-9.86471
32.7744	0.753033	4.15804	6.25641	11.9046	-4.55085	10.4035	8.91511	5.66552	8.90569	16.8133	4.69323	3.0336	4.74209	-9.86471
32.8026	0.773689	4.15804	6.30516	11.911	-4.53011	10.3873	8.91511	5.66552	8.89146	16.6931	4.75168	3.013	4.65561	-9.86471
32.8307	0.801869	4.15804	6.30516	11.9452	-4.53011	10.3651	8.90932	5.68396	8.89056	16.5812	4.8566	2.99033	4.6418	-9.86471
32.8589	0.837856	4.15804	6.30516	12.0022	-4.5474	10.317	8.90932	5.71982	8.88368	16.5017	4.95904	2.95214	4.57992	-9.86471
32.8871	0.871743	4.15804	6.182	12.0478	-4.5474	10.278	8.90932	5.71982	8.86771	16.3939	5.02615	2.92115	4.51477	-9.86471
32.9152	0.894406	4.15804	6.182	12.0478	-4.5474	10.2614	8.90932	5.71982	8.81095	16.2732	5.07563	2.89384	4.46056	-9.86471
32.9434	0.908448	4.15804	6.182	12.0478	-4.5474	10.2391	8.90932	5.71982	8.81095	16.196	5.11426	2.8625	4.38751	-9.86471
32.9716	0.923876	4.15804	6.30516	12.0478	-4.5474	10.2132	8.90932	5.75546	8.76266	16.1831	5.17762	2.8456	4.29696	-9.86471
32.9997	0.94704	4.15804	6.39385	12.079	-4.5474	10.1251	8.91511	5.75546	8.74736	16.1295	5.21315	2.83958	4.14101	-9.81377
33.0279	0.96511	4.15804	6.47205	12.1545	-4.5474	10.02	8.95317	5.71982	8.74736	16.083	5.22072	2.82413	4.02821	-9.81377
33.0561	0.974936	4.15804	6.55085	12.1545	-4.51355	9.97561	8.99955	5.71982	8.73021	16.0408	5.23154	2.80168	3.96726	-9.81377
33.0842	0.980746	4.15804	6.60231	12.1545	-4.51078	9.81362	9.02993	5.68396	8.71122	15.9983	5.27311	2.77123	3.81056	-9.86471
33.1124	0.986479	4.15804	6.65008	12.1545	-4.52389	9.653	9.05982	5.68396	8.70075	15.9737	5.33752	2.74635	3.61588	-9.88521
33.1406	1.02077	4.15804	6.66102	12.1545	-4.5474	9.63831	9.05982	5.66552	8.69882	15.9291	5.38157	2.73556	3.47631	-9.88521
33.1688	1.05613	4.15804	6.66102	12.1545	-4.5834	9.50982	9.05982	5.64426	8.69882	15.8915	5.39788	2.72472	3.39653	-9.88521
33.1969	1.06115	4.15804	6.66102	12.1545	-4.5834	9.36941	9.02993	5.61272	8.69882	15.9153	5.43293	2.71183	3.35313	-9.88521
33.2251	1.06542	4.15804	6.67686	12.1545	-4.5834	9.22554	8.99955	5.58838	8.69882	15.9438	5.47131	2.63844	3.30606	-9.88521
33.2533	1.07491	4.15804	6.7504	12.1545	-4.6004	9.03934	8.96416	5.57516	8.69882	15.9096	5.48155	2.5528	3.27746	-9.88521
33.2814	1.08233	4.15804	6.84337	12.1545	-4.61277	8.96183	8.93066	5.57516	8.69882	15.8812	5.50666	2.46662	3.2225	-9.88521
33.3096	1.08784	4.15804	6.89726	12.1545	-4.64714	8.9253	8.91511	5.5413	8.69882	15.8582	5.52951	2.38294	3.17295	-9.88528
33.3378	1.0944	4.12143	6.94376	12.1545	-4.64714	8.79974	8.87293	5.51647	8.69882	15.7954	5.55716	2.31813	3.13136	-9.88528
33.3659	1.12693	4.08731	7.10224	12.079	-4.64714	8.63514	8.81055	5.47991	8.69882	15.7467	5.58746	2.26129	3.12405	-9.88528
33.3941	1.1765	4.06932	7.24769	12.0478	-4.69143	8.52726	8.77914	5.47991	8.69882	15.7388	5.59509	2.24275	3.10585	-9.88528
33.4223	1.22105	3.9623	7.28304	12.0022	-4.69143	8.41951	8.77204	5.47991	8.69882	15.6565	5.60613	2.22622	3.08886	-9.88528
33.4505	1.29253	3.85859	7.28304	11.9452	-4.69143	8.27278	8.77204	5.47991	8.69882	15.5767	5.62052	2.21242	3.08048	-9.88528
33.4786	1.46661	3.83795	7.28304	11.911	-4.69143	8.1728	8.77204	5.47991	8.69882	15.5696	5.63088	2.19939	3.08048	-9.88528
33.5068	1.59991	3.82233	7.33955	11.9046	-4.71311	8.15603	8.77204	5.47991	8.69882	15.5328	5.64574	2.19415	3.08048	-9.88073
33.535	1.61856	3.76875	7.33955	11.9004	-4.72637	8.06334	8.73238	5.43936	8.70075	15.4819	5.65842	2.1661	3.08048	-9.86478
33.5631	1.63856	3.70555	7.33955	11.8458	-4.74115	7.9072	8.68318	5.43936	8.71255	15.4477	5.65913	2.13284	3.08048	-9.80989
33.5913	1.64813	3.68839	7.33955	11.6719	-4.74115	7.81902	8.68318	5.43936	8.73021	15.3882	5.67236	2.121	3.08048	-9.77299
33.6195	1.6626	3.67494	7.28304	11.4573	-4.75124	7.72197	8.68318	5.43936	8.74736	15.3315	5.68569	2.11004	3.07084	-9.75192
33.6476	1.67934	3.65329	7.24769	11.3198	-4.76076	7.61964	8.68318	5.43936	8.76266	15.3194	5.69508	2.08574	3.06469	-9.73971
33.6758	1.6909	3.64409	7.23786	11.2364	-4.78132	7.57103	8.68318	5.43936	8.77827	15.265	5.7261	2.07769	3.05808	-9.72941
33.704	1.70436	3.64082	7.23786	11.1963	-4.81645	7.51844	8.68318	5.43936	8.80699	15.1124	5.75033	2.05949	3.04352	-9.72086
33.7322	1.71806	3.62709	7.23786	11.1689	-4.84216	7.42753	8.68318	5.48219	8.83967	14.9742	5.75318	2.05164	3.01031	-9.70695
33.7603	1.7277	3.60915	7.23786	10.9701	-4.84398	7.30776	8.72238	5.53839	8.86589	14.9225	5.75991	2.01996	2.95816	-9.6858
33.7885	1.73292	3.57824	7.23786	10.7797	-4.86139	7.24788	8.63625	5.48219	8.87971	14.9225	5.781	1.98284	2.92794	-9.653
33.8167	1.73292	3.5525	7.23786	10.7314	-4.86139	7.23155	8.54241	5.43936	8.88368	14.9225	5.81001	1.97569	2.87891	-9.653
33.8448	1.73552	3.54173	7.23786	10.6317	-4.86139	7.1652	8.47683	5.43936	8.89056	14.9225	5.8404	1.97569	2.82881	-9.653
33.873	1.7375	3.52538	7.14658	10.4304	-4.86139	7.08561	8.47683	5.43936	8.993	14.9225	5.86663	1.97402	2.82079	-9.653
33.9012	1.75283	3.51562	7.14658	10.2363	-4.90241	7.02565	8.42156	5.43936	9.14348	14.9225	5.88429	1.96774	2.81178	-9.653
33.9293	1.77028	3.50842	7.23786	10.171	-4.97127	6.91885	8.3628	5.43936	9.34587	14.9225	5.89496	1.96275	2.79747	-9.653
33.9575	1.77725	3.49814	7.24769	10.0092	-5.00935	6.76192	8.34288	5.43936	9.69548	14.9225	6.01685	1.95601	2.78603	-9.653
33.9857	1.77725	3.47865	7.24769	9.68924	-5.05735	6.67415	8.27566	5.42415	9.91352	14.9225	6.15055	1.94259	2.78184	-9.653
34.0139	1.78576	3.45176	7.24769	9.50861	-5.1029	6.65185	8.19333	5.42415	9.98502	14.9225	6.17569	1.92918	2.76993	-9.653
34.042	1.79365	3.4387	7.27406	9.442	-5.10568	6.60917	8.15481	5.42415	10.04	14.9225	6.18644	1.91657	2.76993	-9.653
34.0702	1.798	3.43665	7.33056	9.38492	-5.12179	6.57119	8.13908	5.42415	10.2094	15.0745	6.25121	1.90235	2.76993	-9.653
34.0984	1.80021	3.40574	7.33056	9.28102	-5.14592	6.55756	8.11019	5.40338	10.4617	15.2572	6.31934	1.88695	2.76993	-9.653
34.1265	1.80183	3.30397	7.40698	9.18463	-5.14592	6.54062	8.11019	5.38096	10.7995	15.3116	6.33474	1.86634	2.76993	-9.653
34.1547	1.80391	3.20977	7.46579	9.14752	-5.15806	6.48255	8.11019	5.35312	10.9238	15.3315	6.40552	1.84404	2.76993	-9.653
34.1829	1.80391	3.11145	7.48776	9.09466	-5.16703	6.45985	8.11019	5.35312	11.0299	15.3882	6.4776	1.83487	2.76993	-9.653
34.2111	1.80391	3.0299	7.48776	9.05879	-5.17359	6.41877	8.04659	5.35312	11.0309	15.4476	6.54957	1.8241	2.76993	-9.653
34.2392	1.80183	2.99176	7.48776	8.89816	-5.17359	6.39788	7.96058	5.31742	11.0309	15.4605	6.63293	1.80763	2.76993	-9.6419
34.2674	1.80183	2.95535	7.69168	8.74393	-5.16703	6.39788	7.90725	5.28376	11.0476	15.4802	6.67994	1.7952	2.76993	-9.6419
34.2956	1.80944	2.95148	8.06692	8.657	-5.17359	6.39788	7.86931	5.27622	11.0476	15.5312	6.73366	1.78604	2.76993	-9.6419
34.3237	1.81625	2.9135	8.24598	8.57811	-5.18492	6.39788	7.86931	5.27622	11.0476	15.5697	6.82242	1.77227	2.76993	-9.4984
34.3519	1.81625	2.80795	8.26155	8.56743	-5.21058	6.39788	7.86931	5.25218	11.0476	15.6028	6.9537	1.7608	2.73035	-9.38715
34.3801	1.81952	2.72476	8.26155	8.53989	-5.21058	6.39788	7.79171	5.25051	11.0476	15.6407	7.073	1.75353	2.65128	-9.28988
34.4082	1.81952	2.69409	8.26155	8.48575	-5.21058	6.39788	7.73512	5.22711	11.0476	15.6631	7.14409	1.73556	2.57921	-9.09909
34.4364	1.82473	2.64345	8.24598	8.36896	-5.23082	6.39788	7.7065	5.19011	11.0476	15.6961	7.19855	1.71127	2.40045	-8.96091
34.4646	1.83397	2.60786	8.0832	8.25545	-5.2872	6.39788	7.67876	5.19011	11.0476	15.7275	7.23317	1.68631	2.21139	-8.8943
34.4928	1.83397	2.5305	7.90702	8.1395	-5.35565	6.39788	7.66174	5.14839	11.0476	15.7275	7.23967	1.66703	2.16371	-8.79444
34.5209	1.82473	2.4002	7.73344	7.94708	-5.37353	6.39788	7.65567	5.10096	11.0476	15.7275	7.24507	1.65031	2.10455	-8.54898
34.5491	1.82627	2.3434	7.53438	7.94708	-5.37353	6.39788	7.64706	5.06757	11.0476	15.7275	7.26087	1.63198	2.02381	-8.10836
34.5773	1.82627	2.30492	7.48776	7.84654	-5.37453	6.39788	7.59055	5.03646	11.0476	15.7482	7.26087	1.62095	1.84543	-7.78906
34.6054	1.82627	2.2288	7.46579	7.77209	-5.39121	6.39788	7.51116	5.03646	11.0476	15.7482	7.26087	1.61756	1.68019	-7.70125
34.6336	1.82627	2.17947	7.37225	7.69345	-5.41055	6.41877	7.42471	4.95887	11.0476	15.7482	7.26087	1.55462	1.65587	-7.66134
34.6618	1.83397	2.14396	7.26422	7.66294	-5.41055	6.39788	7.35717	4.85267	11.0476	15.7482	7.26087	1.48101	1.62839	-7.65691
34.6899	1.83397	2.06076	7.14658	7.66294	-5.41055	6.35416	7.33746	4.81207	11.0476	15.8805	7.26087	1.3808	1.56378	-7.53666
34.7181	1.82627	1.97567	6.95618	7.64131	-5.47454	6.32045	7.33746	4.77324	11.0476	16.2107	7.26087	1.28761	1.40392	-7.2606
34.7463	1.82627	1.92509	6.8515	7.59954	-5.53982	6.32045	7.33746	4.72541	11.065	16.7205	7.26087	1.24818	1.19005	-6.97392
34.7745	1.82371	1.89358	6.83033	7.55745	-5.55286	6.36374	7.33746	4.62931	11.0843	17.023	7.26087	1.21284	1.08789	-6.75708
34.8026	1.8189	1.88111	6.74491	7.55745	-5.55286	6.32045	7.33746	4.56633	11.1072	17.3651	7.26087	1.20854	0.976393	-6.61323
34.8308	1.80946	1.88111	6.59283	7.55745	-5.57573	6.30596	7.31245	4.5164	11.1448	18.0112	7.26087	1.1908	0.79146	-6.55347
34.859	1.8189	1.88111	6.47171	7.54981	-5.61138	6.29386	7.31245	4.47087	11.1706	18.6106	7.26087	1.16959	0.677603	-6.54186
34.8871	1.8189	1.88111	6.41624	7.54981	-5.64274	6.29386	7.31245	4.46715	11.1758	19.1458	7.26087	1.09753	0.625205	-6.53341
34.9153	1.81272	1.88111	6.37507	7.54981	-5.65666	6.29386	7.31245	4.46249	11.1758	19.6319	7.26087	0.997602	0.590557	-6.51934
34.9435	1.80185	1.88111	6.32426	7.54981	-5.66782	6.29386	7.31245	4.45083	11.1758	19.8584	7.26087	0.957381	0.569868	-6.47455
34.9716	1.8013	1.88111	6.25981	7.54981	-5.69208	6.29386	7.20347	4.44025	11.1758	19.8666	7.26087	0.943916	0.566043	-6.44084
34.9998	1.80021	1.88111	6.17916	7.54981	-5.72315	6.27872	7.08011	4.39804	11.1758	19.8785	7.26087	0.932655	0.547248	-6.43191
35.028	1.8013	1.88111	6.11523	7.57973	-5.73771	6.27872	6.53077	4.30478	11.1758	20.0089	7.26087	0.912038	0.463426	-6.41629
35.0562	1.8013	1.88111	6.11523	7.62221	-5.74144	6.29386	5.94642	4.23129	11.1758	20.1522	7.26087	0.8835	0.351537	-6.32501
35.0843	1.79973	1.88111	6.11523	7.62221	-5.74144	6.31554	5.87778	4.20596	11.1758	20.1838	7.26087	0.813543	0.299985	-6.2317
35.1125	1.79973	1.88111	6.11523	7.62221	-5.76178	6.38094	5.84594	4.15632	11.1758	20.2063	7.26087	0.754154	0.216551	-6.12474
35.1407	1.79973	1.88111	6.11523	7.62221	-5.78804	6.45616	5.79147	4.09734	11.1758	20.2577	7.26087	0.752985	0.058714	-5.97402
35.1688	1.79973	1.88111	5.98411	7.62221	-5.79732	6.50317	5.5218	4.07947	11.1758	20.3081	7.26087	0.746193	-0.03975	-5.9184
35.197	1.80062	1.88111	5.81965	7.62221	-5.81192	6.54062	5.27142	4.05314	11.1758	20.338	7.26087	0.708278	-0.08206	-5.88504
35.2252	1.80274	1.88111	5.74003	7.62221	-5.81192	6.62573	5.24996	3.99515	11.1758	20.3925	7.26087	0.662396	-0.10864	-5.85165
35.2533	1.80274	1.88111	5.68114	7.62221	-5.82121	6.742	5.1355	3.92302	11.1758	20.3925	7.23724	0.631885	-0.15682	-5.81268
35.2815	1.80274	1.88111	5.5933	7.62221	-5.82572	6.84844	4.92745	3.81925	11.1758	20.4127	7.20749	0.604159	-0.37654	-5.77314
35.3097	1.80274	1.88111	5.43431	7.5728	-5.82572	6.92001	4.79916	3.72469	11.1758	20.4127	7.17844	0.580247	-0.56331	-5.77314
35.3379	1.80274	1.88111	5.23191	7.48531	-5.82572	6.93413	4.7556	3.69338	11.1758	20.4127	7.13242	0.540801	-0.58976	-5.77314
35.366	1.80274	1.88111	5.0808	7.37847	-5.83786	6.94594	4.69932	3.68086	11.1758	20.4127	7.0665	0.504828	-0.60642	-5.77314
35.3942	1.80544	1.88111	5.02816	7.35058	-5.85552	6.9953	4.64173	3.63233	11.1758	20.4127	6.99621	0.483536	-0.62185	-5.77314
35.4224	1.80771	1.88111	5.01173	7.35058	-5.86563	7.04163	4.5556	3.5539	11.2007	20.4127	6.93292	0.415551	-0.64795	-5.77314
35.4505	1.80771	1.88111	4.99311	7.33574	-5.86563	7.05282	4.5556	3.49715	11.2533	20.4127	6.81096	0.331915	-0.66731	-5.77314
35.4787	1.80569	1.89358	4.98339	7.33574	-5.88532	7.07178	4.5556	3.39453	11.2898	20.4127	6.67255	0.250263	-0.75988	-5.77314
35.5069	1.80569	1.93305	4.97634	7.3571	-5.92357	7.10541	4.54643	3.30772	11.419	20.4127	6.56074	0.188035	-0.86079	-5.77314
35.535	1.80569	1.97426	4.9382	7.44285	-5.94948	7.14905	4.4763	3.29945	11.6166	20.4127	6.47604	0.17566	-0.88418	-5.77314
35.5632	1.80569	2.08696	4.87449	7.52832	-5.96891	7.24078	4.47359	3.22701	11.6995	20.4127	6.42527	0.171807	-0.89273	-5.77314
35.5914	1.80771	2.21388	4.8384	7.5728	-5.99345	7.32458	4.47359	3.14599	11.7744	20.4127	6.37184	0.150664	-0.90906	-5.77314
35.6195	1.815	2.2895	4.79387	7.6444	-5.99924	7.35382	4.47359	3.03917	11.8925	20.4127	6.29871	0.128152	-0.93095	-5.77314
35.6477	1.82371	2.39339	4.75168	7.73525	-6.00553	7.4285	4.47359	2.87223	12.0229	20.4127	6.22737	0.101322	-0.97222	-5.77314
35.6759	1.82697	2.46216	4.69476	7.81033	-6.00553	7.4962	4.47359	2.72364	12.156	20.4127	6.21238	0.097725	-1.05149	-5.77314
35.7041	1.84631	2.49915	4.69476	7.84394	-6.00553	7.4962	4.45018	2.64573	12.3632	20.3813	6.20196	0.097725	-1.1786	-5.77314
35.7322	1.82697	2.52627	4.69476	7.97372	-5.99924	7.4962	4.45018	2.5798	12.537	20.338	6.14681	0.097725	-1.27395	-5.77314
35.7604	1.84631	2.53886	4.53546	8.1035	-5.99924	7.4962	4.45018	2.47468	12.5761	20.3149	6.04942	0.097725	-1.38052	-5.77314
35.7886	1.84631	2.54849	4.33	8.1199	-5.99924	7.51345	4.45018	2.43248	12.6009	20.3081	5.95021	0.097725	-1.49751	-5.77314
35.8167	1.86701	2.55515	4.23995	8.14461	-5.99924	7.67486	4.45018	2.42958	12.6602	20.2577	5.89025	0.097725	-1.5333	-5.77314
35.8449	1.86701	2.57962	4.23995	8.33532	-5.99924	7.91941	4.45018	2.42453	12.7426	20.2063	5.85076	0.097725	-1.60155	-5.77314
35.8731	1.86701	2.63343	4.23995	8.80554	-5.99924	8.14118	4.45018	2.40666	12.8056	20.1838	5.79466	0.097725	-1.65842	-5.77314
35.9012	1.87306	2.8909	4.15475	9.26649	-5.99924	8.28286	4.45018	2.38845	12.8753	20.079	5.75802	0.097725	-1.73726	-5.77314
35.9294	1.87698	3.3454	4.08347	9.45513	-5.99924	8.31348	4.45018	2.38427	12.8984	19.9358	5.65651	0.097725	-1.8966	-5.77314
35.9576	1.88347	3.79077	4.08347	9.53398	-5.99924	8.40788	4.45018	2.37973	12.9237	19.8785	5.48219	0.097725	-2.04376	-5.81268
35.9858	1.89147	4.03516	4.04303	9.59557	-5.99924	8.60277	4.45018	2.36626	12.9237	19.8663	5.40009	0.097725	-2.20603	-5.87542
36.0139	1.89484	4.07009	3.9543	9.67472	-5.98872	8.60277	4.45018	2.30802	12.924	19.623	5.39635	0.097725	-2.31377	-5.90542
36.0421	1.89608	4.10891	3.88844	9.78537	-5.98872	8.60277	4.45018	2.25579	12.9425	19.3642	5.35017	0.097725	-2.4054	-6.03816
36.0703	1.90881	4.14946	3.7107	9.83502	-5.98872	8.60277	4.45018	2.23849	12.9425	19.2768	5.2646	0.097725	-2.52998	-6.17296
36.0984	1.92491	4.17906	3.66677	9.89756	-5.98872	8.60277	4.47359	2.2045	12.9506	19.1437	5.20967	0.097725	-2.63	-6.19385
36.1266	1.9303	4.23644	3.51246	10.156	-5.98872	8.61068	4.49072	2.17851	12.9721	19.0127	5.1658	0.097725	-2.70364	-6.23073
36.1548	1.93707	4.29723	3.51246	10.3765	-5.96891	8.61068	4.49072	2.11127	12.9888	18.8916	5.12882	0.097725	-2.86395	-6.26899
36.1829	1.94788	4.42222	3.51246	10.4689	-5.96891	8.61068	4.49072	1.99451	12.9954	18.8057	5.11648	0.097725	-3.12977	-6.33005
36.2111	1.96624	4.5392	3.51246	10.591	-5.96891	8.61068	4.49504	1.93965	13.0321	18.7413	5.04993	0.097725	-3.25986	-6.38947
36.2393	1.98534	4.57552	3.51246	10.7977	-5.96891	8.61068	4.49504	1.92951	13.0715	18.643	4.92545	0.123046	-3.3335	-6.40791
36.2675	2.00767	4.65479	3.51246	10.9705	-5.94435	8.61068	4.49504	1.82649	13.1056	18.4757	4.85757	0.123046	-3.42073	-6.44257
36.2956	2.02695	4.72074	3.51246	11.0094	-5.89131	8.61068	4.49504	1.68152	13.1316	18.3269	4.84609	0.128152	-3.5922	-6.53926
36.3238	2.03213	4.72603	3.51246	11.0884	-5.83234	8.61068	4.49504	1.6256	13.1396	18.2619	4.8262	0.128152	-3.75091	-6.64955
36.352	2.03213	4.73145	3.51246	11.2052	-5.83234	8.61068	4.49504	1.59939	13.1486	18.1011	4.71804	0.128152	-3.76659	-6.76957
36.3801	2.03213	4.73734	3.51246	11.2785	-5.83234	8.61068	4.49504	1.52525	13.1486	17.8697	4.61192	0.131228	-3.77517	-6.8524
36.4083	2.03213	4.74982	3.51246	11.2916	-5.74809	8.61068	4.49504	1.4697	13.1486	17.706	4.54277	0.157301	-3.85062	-6.87392
36.4365	2.03213	4.76479	3.51246	11.3976	-5.65691	8.61068	4.49504	1.4618	13.1486	17.5966	4.48256	0.185897	-4.08282	-6.92993
36.4646	2.03213	4.76984	3.51246	11.5075	-5.57145	8.61068	4.49504	1.44943	13.1486	17.4395	4.46743	0.200776	-4.26863	-7.00229
36.4928	2.03496	4.7739	3.66677	11.543	-5.42337	8.61068	4.50092	1.43093	13.1486	17.1523	4.46743	0.219046	-4.33163	-7.06316
36.521	2.03611	4.7793	3.84451	11.5811	-5.31182	8.61068	4.50797	1.39253	13.1486	16.9812	4.46743	0.250497	-4.4078	-7.09401
36.5492	2.03932	4.78301	3.9543	11.6007	-5.27147	8.61068	4.50797	1.35869	13.1486	16.956	4.46743	0.250497	-4.48338	-7.09627
36.5773	2.04346	4.78642	4.04303	11.6129	-5.2383	8.61068	4.50797	1.3393	13.1486	16.9138	4.46743	0.250497	-4.60687	-7.1053
36.6055	2.04563	4.80162	4.08347	11.6244	-5.20459	8.61068	4.50797	1.32604	13.1486	16.879	4.46743	0.250497	-4.70332	-7.14014
36.6337	2.05853	4.82151	4.0984	11.6359	-5.16601	8.61068	4.51853	1.31855	13.1486	16.8445	4.46743	0.250497	-4.78406	-7.23486
36.6618	2.07407	4.83102	4.16968	11.6724	-5.13941	8.47555	4.52855	1.25243	13.1486	16.8254	4.46743	0.250497	-4.85764	-7.36309
36.69	2.08015	4.89808	4.23995	11.7259	-5.13105	8.39024	4.52855	1.18841	13.1486	16.8137	4.46743	0.250497	-4.86193	-7.44241
36.7182	2.08816	4.99971	4.4172	11.7656	-5.12408	8.29987	4.51853	1.18189	13.1486	16.7782	4.46743	0.250497	-4.88923	-7.47339
36.7463	2.09426	5.09738	4.75996	11.8158	-5.10393	8.20712	4.50797	1.15562	13.1486	16.7371	4.46743	0.250497	-4.93714	-7.4963
36.7745	2.09904	5.09738	5.00249	11.8537	-5.06623	8.14308	4.50797	1.12413	13.1486	16.7178	4.46743	0.250497	-4.98419	-7.4963
36.8027	2.09904	5.09738	5.19094	11.8617	-5.03319	8.12451	4.50797	1.08289	13.1486	16.7098	4.46743	0.250497	-5.09955	-7.4963
36.8309	2.10632	5.09738	5.32835	11.9502	-4.97908	8.12451	4.50797	1.01951	13.1695	16.6932	4.46743	0.250497	-5.19577	-7.4963
36.859	2.12291	5.15714	5.35039	12.0432	-4.92224	8.12451	4.50092	0.985366	13.1884	16.666	4.46743	0.250497	-5.26033	-7.4963
36.8872	2.13513	5.16975	5.42516	12.0671	-4.88301	8.12451	4.49233	0.971653	13.2003	16.6406	4.46743	0.250497	-5.36737	-7.4963
36.9154	2.13978	5.18901	5.51156	12.1635	-4.84618	8.12451	4.47527	0.914996	13.2274	16.602	4.46743	0.250497	-5.41468	-7.4963
36.9435	2.14571	5.22177	5.6128	12.2536	-4.83075	8.12451	4.47527	0.914996	13.2469	16.57	4.46743	0.250497	-5.43006	-7.4963
36.9717	2.15267	5.28363	5.74243	12.2536	-4.82792	8.12451	4.4192	0.914996	13.2518	16.5474	4.46743	0.250497	-5.48384	-7.4963
36.9999	2.1576	5.32225	5.85467	12.2817	-4.78907	8.12451	4.36225	0.89092	13.2614	16.5248	4.46743	0.250497	-5.56973	-7.4963
37.0281	2.1576	5.32778	6.00819	12.4317	-4.75053	8.12451	4.3286	0.859696	13.3082	16.5019	4.46743	0.250497	-5.63126	-7.4963
37.0562	2.1576	5.35166	6.14485	12.5931	-4.72664	8.12451	4.27206	0.835384	13.3526	16.4696	4.46743	0.250497	-5.65427	-7.4963
37.0844	2.1576	5.3743	6.20089	12.679	-4.69979	8.12451	4.22149	0.805358	13.3828	16.4545	4.46743	0.250497	-5.68849	-7.4963
37.1126	2.162	5.3779	6.301	12.9292	-4.68761	8.12451	4.20074	0.805358	13.4216	16.4432	4.46743	0.250497	-5.73067	-7.4963
37.1407	2.162	5.37974	6.54352	13.1298	-4.67837	8.12451	4.18682	0.792766	13.4436	16.4335	4.48256	0.219046	-5.74346	-7.4963
37.1689	2.162	5.41137	6.91879	13.1635	-4.66428	8.12451	4.17202	0.784809	13.4626	16.4252	4.65125	0.202853	-5.74346	-7.4963
37.1971	2.162	5.45044	7.30116	13.1938	-4.64687	8.12451	4.14795	0.772658	13.4895	16.3994	4.96781	0.192065	-5.74346	-7.4963
37.2252	2.162	5.46082	7.64079	13.2044	-4.60177	8.12451	4.12611	0.742374	13.5514	16.3424	5.11872	0.185897	-5.74812	-7.4963
37.2534	2.162	5.47316	7.87723	13.2598	-4.55945	8.12451	4.11709	0.742374	13.64	16.2827	5.16931	0.180386	-5.75572	-7.4963
37.2816	2.162	5.53534	7.94214	13.3097	-4.53884	8.12451	4.11316	0.742374	13.8708	16.2458	5.24547	0.145915	-5.76397	-7.4963
37.3098	2.1576	5.5898	8.07802	13.3189	-4.5073	8.12451	4.08876	0.71321	14.1108	16.2128	5.33787	0.0789	-5.77948	-7.4963
37.3379	2.15267	5.59782	8.20289	13.4151	-4.49469	8.12451	4.06423	0.698481	14.1741	16.1576	5.53825	0.040112	-5.79739	-7.4963
37.3661	2.14571	5.62916	8.23877	13.5222	-4.44117	8.12451	4.03849	0.684955	14.3129	16.1175	5.7996	0.012446	-5.81644	-7.4963
37.3943	2.14571	5.67546	8.29026	13.5848	-4.38443	8.12451	4.01095	0.684955	14.4881	16.0307	5.93102	-0.01767	-5.83366	-7.4963
37.4224	2.13978	5.71987	8.3441	13.6378	-4.36498	8.12451	3.99679	0.684955	14.6649	15.9376	5.97722	-0.03383	-5.84764	-7.4769
37.4506	2.13513	5.75741	8.38293	13.6806	-4.2598	8.24158	3.92982	0.669065	14.7949	15.8344	6.0744	-0.0508	-5.86136	-7.4769
37.4788	2.13317	5.78344	8.39626	13.7522	-4.04257	8.41265	3.86505	0.652734	14.7993	15.5753	6.18006	-0.07824	-5.86832	-7.48689
37.5069	2.13053	5.7967	8.56743	13.8127	-3.77829	8.47555	3.84981	0.592913	14.8436	15.3046	6.2333	-0.09858	-5.87469	-7.50806
37.5351	2.12027	5.7967	8.82157	13.8391	-3.57583	9.01857	3.83593	0.53406	15.0405	15.1524	6.24261	-0.10199	-5.87794	-7.50806
37.5633	2.12027	5.7967	8.97513	13.846	-3.49847	10.0727	3.82125	0.53406	15.3674	15.1524	6.28395	-0.11212	-5.88393	-7.50806
37.5915	2.10352	5.7967	8.97513	13.9107	-3.40308	10.5919	3.7875	0.53406	15.6382	15.1524	6.36336	-0.11212	-5.89059	-7.50806
37.6196	2.09436	5.7967	8.97513	13.9989	-3.15227	10.7437	3.73709	0.492027	15.8641	15.1524	6.45458	-0.11212	-5.89455	-7.50806
37.6478	2.09436	5.7967	8.97513	14.0366	-2.96008	10.8788	3.70276	0.45048	16.2221	15.1524	6.50722	-0.11212	-5.89954	-7.50806
37.676	2.09123	5.7967	8.97513	14.0475	-2.90719	11.3898	3.68576	0.45048	16.5515	15.1524	6.51546	-0.11212	-5.90285	-7.50806
37.7041	2.08812	5.7967	8.97513	14.0666	-2.86117	12.673	3.6749	0.45048	16.7649	15.1524	6.52455	-0.11212	-5.90888	-7.50806
37.7323	2.09123	5.7967	9.12029	14.1252	-2.82668	14.1405	3.60012	0.448725	17.0286	15.1524	6.53567	-0.11212	-5.92215	-7.50806
37.7605	2.09436	5.7967	9.32784	14.1978	-2.77022	14.8898	3.52963	0.438926	17.2492	15.1524	6.5459	-0.11212	-5.94856	-7.50806
37.7886	2.10352	5.7967	9.47569	14.2424	-2.6996	15.0902	3.52094	0.409217	17.3258	15.1524	6.56724	-0.11212	-5.98415	-7.50806
37.8168	2.12027	5.7967	9.52275	14.2424	-2.64644	15.5088	3.49268	0.409217	17.4105	15.0894	6.60986	-0.11212	-6.02893	-7.50806
37.845	2.13053	5.7967	9.5705	14.2583	-2.61386	16.2944	3.46182	0.402814	17.5482	15.0708	6.64034	-0.11212	-6.0589	-7.50806
37.8732	2.13317	5.78344	9.62871	14.2658	-2.58375	16.8983	3.44453	0.350854	17.5482	15.0505	6.65716	-0.12338	-6.08617	-7.50806
37.9013	2.13513	5.76874	9.71614	14.2886	-2.55286	16.9202	3.4234	0.324146	17.5482	14.8989	6.6804	-0.12338	-6.11489	-7.50806
37.9295	2.13513	5.76874	9.83763	14.3018	-2.45182	16.9538	3.38424	0.320692	17.5482	14.7572	6.69087	-0.12338	-6.11885	-7.50806
37.9577	2.13513	5.73246	9.91412	14.3018	-2.28662	16.9538	3.32722	0.303901	17.5482	14.6938	6.76326	-0.13597	-6.13229	-7.50806
37.9858	2.14753	5.69764	9.91412	14.3018	-2.04641	16.9538	3.27224	0.268448	17.5482	14.633	6.83556	-0.13597	-6.15237	-7.50806
38.014	2.16238	5.67546	9.91412	14.3018	-1.86825	16.9538	3.17927	0.268448	17.5482	14.6249	6.87274	-0.13241	-6.18057	-7.50806
38.0422	2.16238	5.62916	9.92455	14.3018	-1.85516	16.9538	3.06381	0.215049	17.5482	14.5968	6.91184	-0.13241	-6.20212	-7.50806
38.0703	2.16238	5.57559	9.92873	14.3018	-1.84141	16.9538	2.97641	0.211648	17.5482	14.5295	7.0357	-0.13241	-6.20635	-7.50806
38.0985	2.16238	5.57559	9.92873	14.2842	-1.75347	16.9538	2.92527	0.185418	17.5482	14.4392	7.25838	-0.13241	-6.21065	-7.54426
38.1267	2.16238	5.57559	9.92873	14.2658	-1.6702	16.9538	2.87166	0.185418	17.5482	14.3334	7.41706	-0.14728	-6.21244	-7.54426
38.1549	2.16238	5.57559	9.99086	14.2658	-1.6606	16.9538	2.79431	0.185418	17.5482	14.2087	7.58055	-0.14728	-6.22631	-7.58906
38.183	2.16238	5.57559	10.0519	14.2658	-1.43552	16.9538	2.75691	0.152975	17.5482	14.1224	7.72733	-0.13241	-6.24601	-7.61174
38.2112	2.16238	5.57559	10.1018	14.2658	-1.10984	16.9538	2.69234	0.139788	17.5482	14.0753	7.96482	-0.13241	-6.26742	-7.65148
38.2394	2.16238	5.57559	10.159	14.2658	-0.94419	16.9538	2.40832	0.129597	17.5482	14.0396	8.20311	-0.11212	-6.28547	-7.71714
38.2675	2.16238	5.57559	10.159	14.2658	-0.84141	16.9538	1.86029	0.092655	17.5482	14.0271	8.42992	-0.10308	-6.28547	-7.7653
38.2957	2.16821	5.54134	10.1898	14.2658	-0.77848	16.9538	1.53422	0.04308	17.5482	14.0205	8.87032	-0.10308	-6.29781	-7.78973
38.3239	2.16821	5.52933	10.2499	14.2658	-0.74732	16.9538	1.50843	0.04308	17.5482	14.0018	9.45874	-0.10308	-6.33691	-7.88623
38.352	2.18531	5.48784	10.2746	14.2658	-0.6766	16.9538	1.4789	0.04308	17.5482	13.9646	10.0729	-0.10308	-6.36925	-7.98357
38.3802	2.20995	5.41226	10.2746	14.2658	-0.60475	16.9538	1.47081	0.022026	17.5482	13.9141	10.421	-0.10308	-6.39845	-8.01628
38.4084	2.20995	5.35876	10.2746	14.2583	-0.55779	16.9538	1.46316	-0.01374	17.5482	13.8762	10.4952	-0.10308	-6.48262	-8.0633
38.4365	2.23501	5.32883	10.2746	14.2424	-0.55779	16.9538	1.44814	-0.04852	17.5482	13.8477	10.5094	-0.10063	-6.58344	-8.17742
38.4647	2.25707	5.30386	10.2746	14.1978	-0.55779	16.9538	1.39393	-0.06127	17.5482	13.7839	10.5179	-0.10063	-6.63694	-8.27093
38.4929	2.26696	5.27018	10.2746	14.1252	-0.51846	16.9538	1.32109	-0.08119	17.5482	13.7195	10.5425	-0.09858	-6.67491	-8.37428
38.5211	2.27104	5.24483	10.2746	14.0666	-0.49451	16.9538	1.28731	-0.09759	17.5482	13.6808	10.5853	-0.09775	-6.73508	-8.52868
38.5492	2.27765	5.22621	10.3432	14.0097	-0.49451	16.9538	1.22139	-0.10473	17.5389	13.6808	10.6229	-0.09454	-6.76775	-8.60551
38.5774	2.28894	5.2011	10.3432	13.8789	-0.49451	16.9538	1.16033	-0.10675	17.4519	13.71	10.6603	-0.08269	-6.86159	-8.65396
38.6056	2.29533	5.17389	10.3432	13.7117	-0.49451	16.8682	1.15111	-0.10675	17.366	13.7016	10.6983	-0.06987	-6.96359	-8.69673
38.6337	2.30177	5.1518	10.2746	13.7117	-0.49451	16.7657	1.13048	-0.10675	17.2069	13.6834	10.7481	-0.05442	-6.97524	-8.71516
38.6619	2.30177	5.13208	10.2746	13.6204	-0.49451	16.7657	1.10185	-0.10675	16.8897	13.6876	10.788	-0.03927	-6.98437	-8.76311
38.6901	2.30743	5.1035	10.2746	13.6036	-0.49451	16.7657	0.943319	-0.10675	16.6604	13.6876	10.8537	-0.03531	-7.00233	-8.81985
38.7182	2.30743	5.09173	10.2746	13.4523	-0.49451	16.7657	0.799075	-0.12451	16.5749	13.6876	10.9267	-0.02967	-7.01905	-8.85816
38.7464	2.30743	5.06987	10.2499	13.2294	-0.49451	16.7657	0.771314	-0.10675	16.4776	13.6834	10.9534	-0.0197	-7.03032	-8.91863
38.7746	2.30743	5.03986	10.1898	13.1316	-0.49451	16.7657	0.738823	-0.10675	16.4514	13.6681	10.9817	-0.0197	-7.04174	-8.98335
38.8028	2.30743	5.02061	10.1018	13.0659	-0.49451	16.7657	0.693177	-0.10675	16.4372	13.598	11.0179	-0.0197	-7.05246	-9.05967
38.8309	2.30743	4.96417	10.0519	12.8555	-0.49451	16.7657	0.618453	-0.1148	16.4305	13.4921	11.0461	-0.01197	-7.06556	-9.12024
38.8591	2.30743	4.91162	10.0426	12.6047	-0.49451	16.7657	0.55865	-0.13201	16.4124	13.3831	11.066	-0.01197	-7.08726	-9.16031
38.8873	2.30743	4.89807	9.99838	12.3065	-0.51846	16.7657	0.501596	-0.13201	16.3908	13.3146	11.0846	-0.01197	-7.08726	-9.19976
38.9154	2.30743	4.89807	9.94665	12.0276	-0.51846	16.7657	0.448636	-0.13201	16.3774	13.2732	11.1337	-0.01197	-7.12414	-9.21075
38.9436	2.30743	4.87816	9.94665	11.9083	-0.51846	16.7657	0.426533	-0.1541	16.3544	13.2322	11.2563	-0.01197	-7.12414	-9.34579
38.9718	2.30177	4.85136	9.94665	11.793	-0.51846	16.7657	0.385822	-0.16758	16.3544	13.1756	11.3649	-0.01197	-7.12414	-9.49646
38.9999	2.30177	4.83439	9.94665	11.4567	-0.51846	16.7657	0.3374	-0.17843	16.3533	13.0647	11.4553	-0.01652	-7.12414	-9.51778
39.0281	2.30177	4.81533	9.94665	10.9455	-0.51846	16.7657	0.26367	-0.1934	16.3378	13.0031	11.5894	-0.02967	-7.12414	-9.53288
39.0563	2.30177	4.78676	9.94665	10.3045	-0.51846	16.7657	0.174546	-0.1934	16.3273	12.9712	11.8133	-0.02967	-7.12414	-9.55152
39.0844	2.30177	4.74859	9.94665	9.67541	-0.51846	16.7657	0.13258	-0.1934	16.3064	12.9045	12.1293	-0.03363	-7.12414	-9.56115
39.1126	2.30177	4.68991	9.94665	9.32108	-0.55779	16.7657	0.09144	-0.20151	16.2889	12.857	12.4194	-0.01796	-7.12414	-9.57595
39.1408	2.30177	4.62966	9.94665	9.15841	-0.60557	16.7657	-0.08566	-0.20713	16.2772	12.8363	12.6274	-0.01796	-7.12414	-9.61128
39.169	2.30177	4.57947	9.92831	9.10166	-0.62277	16.7657	-0.33599	-0.20713	16.2633	12.8155	12.7365	-0.01023	-7.12414	-9.66658
39.1971	2.30177	4.55241	9.90124	8.98497	-0.68485	16.7657	-0.4701	-0.20713	16.2444	12.8002	12.7936	-0.01023	-7.12414	-9.78639
39.2253	2.30177	4.54005	9.84285	8.8804	-0.73968	16.7657	-0.507	-0.21058	16.2166	12.7913	12.8613	-0.01023	-7.12414	-9.88434
39.2535	2.30064	4.52994	9.76885	8.8804	-0.79689	16.7657	-0.51091	-0.21269	16.1865	12.7535	12.951	-0.01023	-7.12414	-9.9473
39.2816	2.30064	4.51785	9.66551	8.8804	-0.86747	16.7657	-0.53999	-0.23829	16.172	12.7148	13.0445	-0.00305	-7.08726	-10.0633
39.3098	2.29086	4.50747	9.59772	8.75604	-0.9765	16.7993	-0.57774	-0.23829	16.1635	12.6959	13.1389	-0.00305	-7.06556	-10.14
39.338	2.2856	4.4958	9.58052	8.64146	-1.25001	17.0306	-0.60334	-0.23829	16.1148	12.6823	13.2024	-0.00305	-7.05335	-10.2259
39.3661	2.27957	4.48416	9.53614	8.62789	-1.51518	17.7188	-0.67471	-0.23829	16.0711	12.6785	13.2244	0.0037	-7.05335	-10.2967
39.3943	2.24102	4.45071	9.46081	8.59449	-1.60612	17.7188	-0.74422	-0.23829	16.0576	12.5872	13.2784	0.014426	-7.05335	-10.3198
39.4225	2.20004	4.41152	9.40987	8.55757	-1.66343	17.7188	-0.7627	-0.2639	16.0321	12.4673	13.3909	0.014426	-7.05335	-10.4693
39.4507	2.17224	4.40373	9.40987	8.53287	-1.72272	17.7188	-0.78292	-0.27073	16.0031	12.2427	13.467	0.024963	-7.04263	-10.6489
39.4788	2.11685	4.38173	9.40987	8.48414	-1.75545	17.7188	-0.81479	-0.28808	15.9777	12.027	13.4765	0.024963	-7.04263	-10.7295
39.507	2.07376	4.35635	9.46081	8.3999	-1.82415	17.7188	-0.86861	-0.31415	15.9465	11.9332	13.4797	0.024963	-7.04263	-10.7715
39.5352	2.0683	4.34838	9.53614	8.34888	-1.87009	17.7188	-0.95615	-0.37238	15.923	11.8213	13.5165	0.032764	-7.04263	-10.7861
39.5633	2.06354	4.33249	9.53614	8.24958	-1.87901	17.7188	-1.03813	-0.42491	15.8966	11.8213	13.5666	0.045432	-7.03032	-10.8492
39.5915	2.0441	4.25013	9.53614	8.09532	-1.89948	17.7188	-1.07626	-0.45017	15.8723	11.8213	13.5905	0.060047	-7.00747	-10.9141
39.6197	2.00401	4.18032	9.53614	8.00701	-1.93485	17.7188	-1.09331	-0.49938	15.8625	11.8213	13.8259	0.060047	-6.9345	-10.9387
39.6478	1.97637	4.17474	9.46081	7.97145	-1.96745	17.7188	-1.10267	-0.53401	15.8498	11.8213	14.0808	0.060047	-6.64627	-10.9617
39.676	1.97025	4.16498	9.40403	7.96403	-1.9815	17.7188	-1.12473	-0.54054	15.8348	11.8213	14.1759	0.060047	-6.37206	-10.9887
39.7042	1.9092	4.13885	9.28658	7.91449	-2.01546	17.7188	-1.15009	-0.54665	15.8128	11.8213	14.2664	0.082744	-6.00585	-11.0202
39.7324	1.85001	4.11334	9.17502	7.83161	-2.05528	17.7188	-1.15009	-0.55745	15.7953	11.8213	14.3035	0.10231	-5.57479	-11.0408
39.7605	1.83742	4.08187	9.15365	7.73741	-2.07147	17.7188	-1.15009	-0.5745	15.7774	11.8349	14.3407	0.127085	-5.39058	-11.0769
39.7887	1.82577	4.04866	9.12366	7.67883	-2.09974	17.7188	-1.1586	-0.59682	15.7378	11.8349	14.39	0.151598	-5.34497	-11.1037
39.8169	1.78537	4.02876	9.10799	7.66425	-2.13634	17.7188	-1.20494	-0.63976	15.6934	11.8349	14.4366	0.167449	-5.3275	-11.1037
39.845	1.7436	4.00505	9.08012	7.64424	-2.19037	17.7188	-1.25522	-0.66904	15.6426	11.8349	14.4601	0.185542	-5.29842	-11.1103
39.8732	1.73692	3.9912	9.03695	7.63573	-2.25209	17.7188	-1.29481	-0.69519	15.5972	11.8349	14.5133	0.195294	-5.18379	-11.1284
39.9014	1.73218	3.97776	9.00821	7.58595	-2.28569	17.7188	-1.33114	-0.7798	15.5724	11.8349	14.5785	0.201768	-4.90314	-11.1468
39.9295	1.72703	3.90118	8.98597	7.51512	-2.30441	17.7188	-1.33881	-0.84265	15.496	11.8349	14.6245	0.208236	-4.68926	-11.1468
39.9577	1.72703	3.83193	8.93072	7.4901	-2.32001	17.7188	-1.34438	-0.85792	15.2466	11.8349	14.6245	0.219176	-4.56188	-11.1486
39.9859	1.72067	3.78193	8.87434	7.46311	-2.33524	17.7188	-1.3663	-0.87418	15.0441	11.8349	14.6245	0.235173	-4.4072	-11.1486
40.0141	1.71739	3.70392	8.85016	7.42795	-2.35206	17.7188	-1.40446	-0.88198	14.84	11.8349	14.6245	0.239336	-4.32927	-11.1486
40.0422	1.7067	3.66801	8.80808	7.40315	-2.37731	17.7188	-1.44201	-0.88913	14.5889	11.7431	14.6245	0.252279	-4.29555	-11.1486
40.0704	1.69657	3.64242	8.74982	7.37669	-2.44646	17.6894	-1.46778	-0.9091	14.5129	11.6639	14.6245	0.276565	-4.23867	-11.1486
40.0986	1.68576	3.55065	8.68294	7.30404	-2.52569	17.016	-1.47622	-0.93013	14.3693	11.6062	14.6245	0.313306	-4.12915	-11.1486
40.1267	1.67209	3.46464	8.63536	7.2198	-2.56691	16.5918	-1.53217	-0.94275	14.1715	11.5121	14.6245	0.342983	-4.05429	-11.1486
40.1549	1.66616	3.43289	8.58204	7.19566	-2.57989	16.4404	-1.58867	-0.96039	13.9778	11.4267	14.6245	0.354188	-4.02308	-11.1486
40.1831	1.66379	3.40738	8.52513	7.16709	-2.612	16.3525	-1.6144	-0.97881	13.8374	11.4047	14.6245	0.368121	-3.94756	-11.1486
40.2112	1.66157	3.37903	8.46704	7.10789	-2.68	16.2781	-1.64744	-0.9896	13.7423	11.3832	14.6245	0.380477	-3.87732	-11.1486
40.2394	1.65936	3.28038	8.42118	7.07507	-2.72065	16.2107	-1.65911	-1.00387	13.6234	11.359	14.6245	0.386261	-3.81604	-11.1486
40.2676	1.65328	3.20128	8.37043	7.01189	-2.74165	16.0011	-1.67166	-1.02278	13.573	11.2362	14.6245	0.394049	-3.76057	-11.1486
40.2958	1.64554	3.16684	8.31459	6.90569	-2.76508	15.748	-1.70268	-1.02278	13.5422	11.1225	14.6245	0.406878	-3.62767	-11.1468
40.3239	1.64113	3.13127	8.28564	6.85056	-2.80996	15.6151	-1.768	-1.03147	13.4079	11.1118	14.6245	0.415036	-3.48147	-11.1468
40.3521	1.63825	3.12217	8.22131	6.81129	-2.85961	15.5714	-1.82212	-1.03797	13.2728	11.1225	14.6245	0.442268	-3.44919	-11.1468
40.3803	1.63736	3.07606	8.22131	6.70822	-2.91068	15.4995	-1.82212	-1.07112	13.2386	11.2362	14.6245	0.560104	-3.44333	-11.1468
40.4084	1.63683	2.96186	8.22131	6.63293	-2.96552	15.4353	-1.92254	-1.09768	13.2168	11.359	14.6245	0.75879	-3.43578	-11.1284
40.4366	1.63478	2.86535	8.22131	6.56742	-2.96552	15.3708	-2.04449	-1.09768	13.1338	11.3832	14.6245	0.89766	-3.41774	-11.1284
40.4648	1.62957	2.84151	8.28564	6.46823	-2.96552	15.2188	-2.08279	-1.10192	13.0387	11.4126	14.5785	0.967868	-3.37761	-11.1042
40.493	1.62177	2.83844	8.28564	6.38921	-2.97569	15.1131	-2.10962	-1.12669	12.9515	11.4892	14.5785	1.01192	-3.32365	-11.0769
40.5211	1.61746	2.83386	8.28564	6.21222	-2.9779	15.1131	-2.1467	-1.17791	12.8521	11.5666	14.5785	1.11837	-3.28331	-11.0475
40.5493	1.61715	2.81751	8.28564	5.95871	-2.9779	15.1131	-2.16396	-1.22172	12.765	11.6062	14.5785	1.21966	-3.26576	-11.0372
40.5775	1.61687	2.75104	8.28564	5.7726	-2.9779	15.1131	-2.17363	-1.25214	12.6831	11.6403	14.5785	1.22954	-3.25602	-11.0372
40.6056	1.61595	2.68697	8.28564	5.68886	-2.97263	15.1131	-2.17363	-1.30474	12.5728	11.7277	14.6467	1.23981	-3.19319	-11.0305
40.6338	1.61501	2.61438	8.28564	5.64519	-2.97263	15.1131	-2.1874	-1.36046	12.4777	11.8431	14.7181	1.26374	-3.13068	-11.0305
40.662	1.61328	2.50179	8.28564	5.48752	-2.97263	15.1131	-2.1874	-1.39815	12.4604	11.9412	14.7181	1.29363	-3.0555	-11.0248
40.6901	1.60398	2.45082	8.29188	5.27077	-2.97263	15.1131	-2.19488	-1.43023	12.3706	12.0681	14.7181	1.31748	-2.9631	-11.019
40.7183	1.59597	2.43545	8.37043	5.06644	-2.97263	15.1131	-2.19926	-1.45423	12.2088	12.1496	14.7181	1.40797	-2.89657	-11.0022
40.7465	1.59481	2.39635	8.46589	4.92682	-2.9779	15.1131	-2.20728	-1.47662	12.1137	12.1967	14.7181	1.49834	-2.81104	-10.9877
40.7747	1.58766	2.31425	8.5379	4.79971	-2.99983	15.1131	-2.20728	-1.49829	12.0928	12.3051	14.7181	1.54742	-2.52842	-10.9482
40.8028	1.57937	2.25007	8.60335	4.57034	-3.04843	15.1131	-2.20728	-1.54029	12.0928	12.4421	14.7181	1.62462	-2.10548	-10.9086
40.831	1.57741	2.21171	8.71078	4.25151	-3.08484	15.1131	-2.22548	-1.57892	12.0928	12.6028	14.7181	1.67727	-1.60384	-10.8936
40.8592	1.57239	2.16277	8.71078	3.90495	-3.12901	15.1131	-2.23915	-1.59068	12.0928	12.7357	14.7181	1.68564	-1.1251	-10.867
40.8873	1.56591	2.11314	8.71078	3.71895	-3.23573	15.1131	-2.23915	-1.59191	12.0928	12.8053	14.7181	1.75175	-0.96193	-10.8442
40.9155	1.56112	2.0583	8.71078	3.59114	-3.31139	15.1131	-2.23915	-1.60434	12.0928	12.9001	14.7181	1.83908	-0.87047	-10.7939
40.9437	1.55368	2.03496	8.71078	3.16314	-3.31835	15.1131	-2.23915	-1.62806	12.0928	12.9671	14.7181	1.8741	-0.63506	-10.746
40.9718	1.54716	2.03299	8.71078	2.66353	-3.31986	15.1131	-2.23915	-1.64377	12.0928	13.0004	14.7181	1.93184	-0.45045	-10.7225
41	1.52958	2.02895	8.71078	2.44727	-3.31986	15.1131	-2.23915	-1.66854	12.0928	13.0975	14.7181	2.03406	-0.33646	-10.6966
41.0282	1.51153	2.01696	8.71078	2.38658	-3.31986	15.1131	-2.23915	-1.70148	12.0928	13.0975	14.7181	2.09238	-0.06818	-10.6345
41.0564	1.48998	2.00122	8.71078	2.34852	-3.32356	15.1131	-2.23915	-1.72633	12.0928	13.0975	14.6467	2.11953	0.152146	-10.5747
41.0845	1.4665	1.99213	8.71078	2.30685	-3.33665	15.1131	-2.23915	-1.74353	12.0928	13.0975	14.6046	2.15021	0.187944	-10.51
41.1127	1.44822	1.97486	8.78122	2.24053	-3.35276	15.1131	-2.23915	-1.75025	12.0928	13.0975	14.5976	2.15728	0.264938	-10.4036
41.1409	1.43149	1.95869	9.0149	2.14157	-3.38396	15.2113	-2.23915	-1.78478	12.0928	13.0975	14.5067	2.16921	0.382866	-10.1948
41.169	1.42358	1.94169	9.8033	1.96699	-3.41493	15.2651	-2.23915	-1.78478	12.0928	13.0975	14.411	2.19829	0.446896	-9.81786
41.1972	1.41348	1.92283	10.4452	1.73782	-3.49837	15.8661	-2.23915	-1.78478	12.0928	13.0975	14.3098	2.2222	0.47105	-9.45415
41.2254	1.40319	1.91852	10.5634	1.58878	-3.5883	17.2862	-2.23915	-1.81695	12.0928	13.0975	14.2142	2.24095	0.494698	-9.30015
41.2535	1.39274	1.89606	10.7061	1.53408	-3.62643	18.097	-2.23915	-1.82567	12.0928	13.0975	14.2014	2.26223	0.511158	-9.26483
41.2817	1.3633	1.8735	10.8041	1.50323	-3.66286	18.097	-2.23915	-1.82567	12.0928	13.0975	14.1765	2.27078	0.515798	-9.23315
41.3099	1.3633	1.86512	10.8041	1.45636	-3.67809	18.191	-2.23723	-1.82567	12.0928	13.1809	14.1355	2.31687	0.531502	-9.22259
41.3381	1.35686	1.85391	10.8041	1.40358	-3.69161	18.5848	-2.22512	-1.82567	12.0928	13.2791	14.1035	2.38455	0.544686	-9.20757
41.3662	1.35686	1.84886	10.8041	1.32204	-3.73718	18.6941	-2.2029	-1.85795	12.0928	13.5583	14.0881	2.41507	0.549941	-9.18396
41.3944	1.33535	1.84518	10.8744	1.20104	-3.77926	18.6941	-2.1874	-1.91756	12.0928	13.7584	14.0558	2.42706	0.555551	-9.1619
41.4226	1.32771	1.83804	10.9913	1.1105	-3.77926	18.6941	-2.1874	-1.95286	12.0928	13.9218	13.9977	2.47165	0.565338	-9.13756
41.4507	1.31757	1.78985	11.0607	0.973568	-3.79539	18.6941	-2.17773	-1.95795	12.0928	14.3954	13.9551	2.51402	0.578747	-9.0749
41.4789	1.31071	1.73989	11.1174	0.820219	-3.82859	18.6941	-2.11986	-1.96258	12.3576	14.5648	13.9447	2.53251	0.592512	-9.02934
41.5071	1.30662	1.72087	11.2382	0.783863	-3.82859	18.6941	-2.06836	-1.96548	12.7814	14.5648	13.9382	2.61025	0.607833	-8.98916
41.5352	1.3011	1.70213	11.2382	0.755917	-3.87467	18.6941	-2.041	-1.97685	13.1588	14.5648	13.8803	2.76007	0.616022	-8.94349
41.5634	1.29776	1.67835	11.2382	0.720459	-3.90016	18.6941	-1.94294	-1.9888	13.5074	14.5648	13.7974	2.87971	0.625409	-8.89709
41.5916	1.2914	1.63633	11.405	0.674885	-3.91157	18.6941	-1.75281	-1.9888	13.8099	14.5648	13.7533	2.94537	0.625409	-8.82407
41.6198	1.28268	1.61046	11.5343	0.618593	-3.92829	18.6941	-1.53284	-2.00105	14.1636	14.5648	13.7178	3.03029	0.625409	-8.76981
41.6479	1.27363	1.60236	11.5343	0.596256	-3.95143	18.6941	-1.21791	-2.01981	14.4345	14.5648	13.7178	3.19322	0.625409	-8.69525
41.6761	1.26116	1.5845	11.5343	0.573422	-3.97539	18.6941	-0.95959	-2.04115	14.8809	14.5648	13.7178	3.40498	0.625409	-8.61157
41.7043	1.24824	1.55837	11.5343	0.549283	-4.02868	18.6941	-0.86544	-2.05955	15.5077	14.5648	13.7178	3.57122	0.625409	-8.52428
41.7324	1.23675	1.5247	11.5343	0.549283	-4.1165	18.6941	-0.44863	-2.08802	16.2608	14.5648	13.7178	3.57122	0.625409	-8.40031
41.7606	1.22939	1.48482	11.5343	0.530549	-4.15908	18.6941	0.383162	-2.11888	17.0006	14.5648	13.7178	3.57122	0.635485	-8.24922
41.7888	1.2267	1.46021	11.5343	0.529353	-4.18067	18.6941	1.09898	-2.12944	17.5241	14.5648	13.7178	3.57122	0.640542	-8.09928
41.8169	1.22096	1.44952	11.5343	0.512525	-4.22915	18.6941	1.36648	-2.12944	18.115	14.5648	13.7178	3.57122	0.662831	-8.033
41.8451	1.22096	1.42667	11.5343	0.45353	-4.32458	18.6941	1.40124	-2.12944	18.7296	14.5648	13.7178	3.57122	0.684766	-8.00181
41.8733	1.21594	1.39813	11.5343	0.393327	-4.34082	18.6941	1.48958	-2.12944	19.0534	14.5648	13.7178	3.57122	0.688122	-7.95572
41.9014	1.21391	1.36173	11.5343	0.389622	-4.34082	18.6941	1.62911	-2.12944	19.2915	14.5648	13.7178	3.57122	0.689459	-7.93232
41.9296	1.20655	1.32632	11.5343	0.388519	-4.34082	18.6941	1.76151	-2.12944	19.5181	14.5648	13.7178	3.57122	0.689459	-7.92281
41.9578	1.20655	1.31473	11.5343	0.380309	-4.34082	18.6941	1.82217	-2.12944	19.5459	14.5648	13.5639	3.57122	0.689459	-7.89103
41.986	1.20655	1.30619	11.4431	0.360878	-4.42264	18.3573	1.84628	-2.12944	19.6517	14.5648	13.29	3.57122	0.701964	-7.85862
42.0141	1.20655	1.27764	11.2722	0.360878	-4.46747	18.2382	1.91348	-2.12944	19.7899	14.5648	13.1209	3.57122	0.715437	-7.84994
42.0423	1.19957	1.22106	11.1966	0.338839	-4.49447	18.1812	1.98872	-2.12944	20.1447	14.5648	13.0914	3.57122	0.718453	-7.83917
42.0705	1.20655	1.16847	11.1174	0.319307	-4.51139	18.0245	1.98872	-2.09534	20.6941	14.5648	13.0013	3.57122	0.721678	-7.81989
42.0986	1.20655	1.1403	11.0607	0.301778	-4.5163	17.7338	2.06767	-2.05955	21.0729	14.5648	12.6944	3.57122	0.727387	-7.7946
42.1268	1.19957	1.12126	11.0094	0.288356	-4.56378	17.5521	2.1231	-2.05955	21.5053	14.5648	12.4192	3.57122	0.737106	-7.7946
42.155	1.19957	1.11016	10.9515	0.275844	-4.63882	17.5521	2.13458	-2.05955	22.2276	14.5648	12.3354	3.57122	0.746558	-7.7946
42.1831	1.19957	1.10376	10.9271	0.251211	-4.63882	17.5521	2.16688	-2.05955	22.9352	14.3484	12.2457	3.57122	0.750627	-7.77722
42.2113	1.19957	1.09241	10.8568	0.220564	-4.65665	17.5367	2.22517	-2.05955	23.3636	13.9984	11.9826	3.57122	0.765642	-7.77722
42.2395	1.19957	1.07702	10.7924	0.207135	-4.6735	17.4351	2.27298	-2.05955	23.8732	13.4703	11.5091	3.57122	0.783881	-7.77722
42.2677	1.19642	1.06301	10.7509	0.186292	-4.68087	17.3058	2.30014	-2.05955	24.3223	13.0379	11.1117	3.57122	0.790953	-7.76769
42.2958	1.19957	1.05585	10.6974	0.163263	-4.68087	17.2771	2.36757	-2.05955	24.4565	12.7236	10.8786	3.57122	0.803208	-7.75762
42.324	1.20655	1.05538	10.6675	0.15054	-4.68087	17.2017	2.42203	-2.05955	24.492	12.3961	10.5667	3.57122	0.81566	-7.75762
42.3522	1.21391	1.04861	10.6235	0.138816	-4.68783	17.1008	2.42446	-2.05955	24.5307	11.9995	10.1032	3.57122	0.82427	-7.74737
42.3803	1.21391	1.04062	10.5917	0.138816	-4.68783	17.0281	2.42446	-2.05355	24.5849	11.7438	9.73789	3.57122	0.838038	-7.74737
42.4085	1.21594	1.0307	10.5245	0.138816	-4.68783	16.9793	2.42446	-2.05355	24.6715	11.6739	9.45315	3.53538	0.847949	-7.73104
42.4367	1.21594	1.02057	10.4108	0.136014	-4.68783	16.958	2.45115	-2.05355	24.8309	11.6337	9.21829	3.35001	0.849965	-7.71984
42.4648	1.22096	1.01729	10.2594	0.136014	-4.68783	16.9522	2.47716	-2.0164	24.9016	11.3539	8.8405	3.22333	0.865889	-7.71984
42.493	1.22218	0.980159	10.1264	0.13221	-4.68783	16.8265	2.48314	-1.97531	24.9016	10.9268	8.26991	3.00092	0.920132	-7.71984
42.5212	1.22218	0.933573	10.0503	0.128305	-4.68783	16.5429	2.50312	-1.91166	24.9016	10.6594	7.96151	2.81807	0.97581	-7.71677
42.5494	1.21716	0.918813	9.93528	0.126099	-4.68783	16.3787	2.52328	-1.79854	24.9016	10.5097	7.75731	2.70689	1.01368	-7.71677
42.5775	1.22218	0.909486	9.82257	0.111283	-4.68087	16.3439	2.57428	-1.70872	24.9016	10.1603	7.41358	2.54905	1.06889	-7.71677
42.6057	1.22218	0.900595	9.7394	0.111283	-4.66376	16.2718	2.63329	-1.67204	24.9016	9.69178	7.07346	2.48275	1.14326	-7.71677
42.6339	1.22218	0.889594	9.69094	0.062918	-4.62908	16.0893	2.63448	-1.65217	24.9016	9.50856	6.81928	2.35718	1.18995	-7.71677
42.662	1.22218	0.865316	9.66972	0.012226	-4.60465	15.9174	2.63448	-1.58478	24.9016	9.42321	6.52086	2.23313	1.18995	-7.71984
42.6902	1.22218	0.840607	9.58287	-0.02331	-4.59077	15.8338	2.65105	-1.58478	24.9016	9.13142	6.19286	2.2032	1.18995	-7.71984
42.7184	1.22218	0.790287	9.49015	-0.07179	-4.58307	15.6254	2.65817	-1.49598	24.9016	8.81361	6.01495	2.09898	1.2075	-7.71864
42.7465	1.21716	0.786044	9.43526	-0.07179	-4.54948	15.4642	2.69572	-1.43137	24.9016	8.6341	5.68774	2.00877	1.34068	-7.71864
42.7747	1.21716	0.762905	9.35676	-0.07179	-4.5163	15.4474	2.74516	-1.38652	24.9016	8.54397	5.18467	2.0022	1.46348	-7.71864
42.8029	1.21716	0.745342	9.21915	-0.11116	-4.51139	15.4142	2.76468	-1.36646	24.9016	8.49669	4.89296	1.96925	1.49071	-7.71677
42.8311	1.21716	0.745342	9.10579	-0.13339	-4.49447	15.1788	2.79356	-1.35023	24.9016	8.41258	4.79219	1.85453	1.59455	-7.7107
42.8592	1.22218	0.745342	8.98585	-0.13339	-4.4679	14.8719	2.83297	-1.33657	24.9016	8.35314	4.54032	1.72368	1.72635	-7.7107
42.8874	1.22218	0.745342	8.75436	-0.14682	-4.45292	14.6604	2.89801	-1.28234	24.9016	8.29404	4.18919	1.66554	1.78874	-7.7107
42.9156	1.22218	0.745342	8.60236	-0.15734	-4.45292	14.5099	2.95626	-1.23414	24.9016	8.2331	4.00525	1.54512	1.84897	-7.69769
42.9437	1.22218	0.745342	8.60236	-0.17345	-4.42264	14.4268	3.02473	-1.208	24.9016	8.20745	3.83808	1.36511	1.94354	-7.68466
42.9719	1.21716	0.745342	8.60236	-0.18767	-4.34082	14.3624	3.20393	-1.19819	24.9016	8.19657	3.6967	1.2606	2.01912	-7.67781
43.0001	1.21716	0.745342	8.60236	-0.20869	-4.2868	14.2561	3.32686	-1.16682	24.9016	8.17107	3.37027	1.1945	2.06229	-7.6669
43.0282	1.21716	0.745342	8.60236	-0.22642	-4.19837	14.1467	3.34068	-1.14717	24.9016	8.09261	3.01582	1.15581	2.08872	-7.65805
43.0564	1.21716	0.745342	8.60236	-0.23516	-4.09882	14.1191	3.35196	-1.13274	24.9016	7.87796	2.90765	1.12544	2.11894	-7.65433
43.0846	1.21716	0.745342	8.60236	-0.24775	-4.00257	14.0817	3.43767	-1.12125	24.9016	7.67913	2.80202	1.02607	2.15605	-7.64794
43.1128	1.22513	0.745342	8.60236	-0.25667	-3.90461	14.0272	3.52333	-1.11236	24.9016	7.61124	2.54328	0.945987	2.24746	-7.63918
43.1409	1.22513	0.745342	8.60236	-0.26351	-3.83641	13.9838	3.59294	-1.09517	24.9016	7.54749	2.18565	0.916275	2.32025	-7.63918
43.1691	1.22513	0.742515	8.60236	-0.29954	-3.53	13.9838	3.68265	-1.06041	24.8346	7.40491	1.9789	0.825887	2.40341	-7.63918
43.1973	1.22513	0.742515	8.60236	-0.33378	-3.22002	13.9657	3.72103	-1.02459	24.5963	7.17346	1.8494	0.749756	2.48747	-7.63918
43.2254	1.23072	0.742515	8.60236	-0.34052	-3.11612	13.9657	3.74732	-0.99358	24.384	7.04798	1.66865	0.660716	2.53521	-7.63918
43.2536	1.22463	0.742515	8.60236	-0.3434	-3.03318	13.9657	3.74732	-0.99358	24.2142	7.02897	1.3919	0.561803	2.55716	-7.63918
43.2818	1.22463	0.742515	8.56083	-0.3434	-2.99554	13.9532	3.74732	-0.97048	23.9661	6.81622	1.19118	0.480192	2.58629	-7.63918
43.31	1.22463	0.732206	8.53523	-0.3451	-2.98132	13.9252	3.7715	-0.97048	23.7562	6.44353	1.04446	0.411888	2.62279	-7.62804
43.3381	1.22463	0.717714	8.49612	-0.3451	-2.94854	13.9043	3.84557	-0.97048	23.4463	6.1121	0.811745	0.403005	2.68253	-7.62804
43.3663	1.22463	0.711618	8.39835	-0.35534	-2.83405	13.9252	3.84557	-0.99358	23.1875	5.93055	0.348963	0.373629	2.7319	-7.62804
43.3945	1.2211	0.699667	8.32382	-0.36441	-2.7284	13.9252	3.84557	-1.02459	23.0086	5.81492	-0.13218	0.21442	2.75981	-7.62179
43.4226	1.21754	0.699667	8.26026	-0.36906	-2.7104	13.9252	3.84557	-1.04005	22.7527	5.59805	-0.42314	0.032608	2.79363	-7.6194
43.4508	1.21754	0.6838	8.19038	-0.37591	-2.68771	13.9043	3.95703	-1.06599	22.5271	5.37872	-0.60074	-0.06616	2.82418	-7.60439
43.479	1.21532	0.672905	8.15	-0.39556	-2.66705	13.8813	4.0193	-1.09517	22.4176	5.17587	-0.8543	-0.13385	2.83413	-7.60107
43.5071	1.21079	0.660944	8.12694	-0.39556	-2.64709	13.8813	4.2724	-1.09517	22.2383	5.02636	-1.15005	-0.19769	2.84914	-7.57182
43.5353	1.21079	0.660944	8.12694	-0.39556	-2.62934	13.8813	4.59396	-1.09517	21.9229	4.85279	-1.29525	-0.2998	2.86741	-7.54945
43.5635	1.20495	0.6514	8.12694	-0.39556	-2.59041	13.8813	4.75049	-1.11236	21.536	4.66689	-1.39292	-0.47631	2.87414	-7.52617
43.5916	1.20033	0.6514	8.12694	-0.41664	-2.52405	13.8494	4.9064	-1.11236	21.1311	4.60762	-1.49091	-0.60468	2.88228	-7.4511
43.6198	1.19612	0.6514	8.12694	-0.41664	-2.46914	13.8324	5.00907	-1.11236	20.8355	4.54704	-1.7068	-0.65351	2.89634	-7.37955
43.648	1.20033	0.6514	8.15	-0.41664	-2.44193	13.8125	5.00907	-1.13222	20.5798	4.49148	-1.86678	-0.69673	2.90787	-7.35862
43.6761	1.20495	0.6514	8.19038	-0.41664	-2.42761	13.7919	5.00907	-1.13222	20.4086	4.43714	-1.93875	-0.72611	2.91568	-7.32497
43.7043	1.20495	0.6514	8.26026	-0.39556	-2.36828	13.7703	5.0845	-1.14717	20.241	4.35403	-1.97408	-0.80643	2.92434	-7.28627
43.7325	1.20495	0.6514	8.27224	-0.39556	-2.30691	13.7433	5.14374	-1.15609	19.9629	4.30299	-2.01146	-0.93323	2.93981	-7.21822
43.7607	1.20495	0.6514	8.27224	-0.41664	-2.28043	13.7015	5.22903	-1.17227	19.721	4.24768	-2.04901	-1.13103	2.95733	-7.15525
43.7888	1.20495	0.6514	8.27224	-0.42275	-2.26574	13.6641	5.34156	-1.19819	19.4656	4.21052	-2.05075	-1.34339	2.97507	-6.74796
43.817	1.20495	0.6514	8.33479	-0.43181	-2.23622	13.5792	5.38226	-1.21528	19.281	4.17964	-2.05075	-1.62886	2.99	-6.33476
43.8452	1.20033	0.6514	8.49612	-0.4406	-2.20825	13.493	5.4295	-1.22121	18.9318	4.14403	-2.05075	-1.94432	3.00721	-6.30086
43.8733	1.20033	0.6514	8.49612	-0.4406	-2.19185	13.4803	5.52701	-1.22912	18.5779	4.1026	-2.05075	-2.13217	3.02219	-6.27098
43.9015	1.20033	0.6514	8.55147	-0.44712	-2.17592	13.4959	5.70153	-1.24486	18.2856	4.1026	-2.05075	-2.27037	3.02991	-6.22422
43.9297	1.20236	0.6514	8.55147	-0.46459	-2.14872	13.5501	5.83365	-1.24486	17.9348	4.10074	-2.05075	-2.39218	3.04542	-6.17878
43.9579	1.20236	0.6514	8.55147	-0.46459	-2.12408	13.5118	5.85096	-1.24486	17.7481	4.07743	-2.05075	-2.5488	3.06943	-6.16273
43.986	1.20236	0.6514	8.55147	-0.46459	-2.09625	13.4959	5.88812	-1.24486	17.5005	4.05534	-2.05075	-2.68016	3.09152	-6.10735
44.0142	1.20236	0.6514	8.55147	-0.48359	-2.04755	13.4803	6.01281	-1.24486	17.0967	4.04268	-2.05075	-2.71642	3.10181	-6.0512
44.0424	1.20861	0.646398	8.55147	-0.49792	-2.02457	13.4745	6.10423	-1.24486	16.6733	4.00899	-2.05075	-2.74913	3.1244	-6.00639
44.0705	1.20861	0.63863	8.55147	-0.50865	-2.02457	13.4745	6.10423	-1.24486	16.4954	3.96898	-2.05075	-2.78313	3.15717	-5.93676
44.0987	1.20861	0.620079	8.55147	-0.57941	-2.02457	13.4644	6.1603	-1.24486	16.3977	3.96898	-2.05075	-2.79117	3.17138	-5.90208
44.1269	1.20861	0.59188	8.55147	-0.65946	-2.02457	13.449	6.22135	-1.24486	16.2558	3.96898	-2.05075	-2.80357	3.17842	-5.85962
44.155	1.21313	0.543994	8.55147	-0.6911	-2.0237	13.4397	6.23146	-1.27775	16.0245	3.96898	-2.05075	-2.81726	3.18362	-5.81686
44.1832	1.21313	0.49261	8.55147	-0.71874	-2.0237	13.4138	6.23146	-1.30482	15.7692	3.96898	-2.05075	-2.84004	3.19641	-5.80048
44.2114	1.21853	0.474505	8.55147	-0.73035	-2.0237	13.3529	6.26804	-1.30482	15.5287	3.96898	-2.08322	-2.88313	3.29735	-5.75917
44.2396	1.22105	0.474505	8.55147	-0.74328	-1.99466	13.2977	6.26804	-1.3248	15.3415	3.96898	-2.08322	-2.90972	3.48561	-5.71107
44.2677	1.22105	0.473447	8.55147	-0.75633	-1.91866	13.2521	6.26804	-1.36943	15.2891	3.94545	-2.08322	-2.91623	3.5864	-5.68948
44.2959	1.22105	0.46901	8.55147	-0.75633	-1.91866	13.2521	6.26804	-1.41764	15.2094	3.9234	-2.08322	-2.98281	3.67382	-5.68215
44.3241	1.22212	0.46901	8.51626	-0.75633	-1.91866	13.2521	6.26804	-1.43997	14.9784	3.90786	-2.11554	-3.05057	3.75806	-5.60271
44.3522	1.22212	0.454658	8.45296	-0.75633	-1.91866	13.2521	6.26804	-1.44633	14.7694	3.8472	-2.13453	-3.07127	3.7836	-5.51469
44.3804	1.22212	0.454658	8.43041	-0.77105	-1.91866	13.2521	6.26804	-1.50204	14.7059	3.77452	-2.13453	-3.10667	3.81699	-5.49117
44.4086	1.22212	0.454658	8.31224	-0.77105	-1.91866	13.2521	6.34255	-1.55666	14.6236	3.73148	-2.13453	-3.14233	3.85659	-5.45957
44.4367	1.22212	0.454658	8.19038	-0.77105	-1.91866	13.2521	6.34255	-1.55666	14.4588	3.68492	-2.13453	-3.16018	3.91381	-5.43501
44.4649	1.22212	0.454658	8.14902	-0.78786	-1.91866	13.1923	6.3578	-1.55666	14.3417	3.59392	-2.13453	-3.16577	3.97557	-5.42423
44.4931	1.22212	0.454658	8.11034	-0.78786	-1.91866	13.1923	6.41244	-1.55666	14.3391	3.52525	-2.11554	-3.18014	4.01577	-5.21402
44.5213	1.22105	0.454658	7.96173	-0.80241	-1.99553	13.1428	6.43749	-1.55666	14.1501	3.51273	-2.08322	-3.19662	4.09261	-4.81771
44.5494	1.22105	0.454658	7.81438	-0.82245	-2.02457	13.0631	6.46366	-1.55666	13.9509	3.44503	-2.05075	-3.22817	4.22002	-4.58149
44.5776	1.22105	0.454658	7.75558	-0.8488	-2.02457	12.9706	6.48498	-1.55666	13.9326	3.33668	-2.03892	-3.2727	4.43239	-4.41818
44.6058	1.22105	0.454658	7.69032	-0.8488	-2.02457	12.9353	6.50557	-1.55666	13.9238	3.24449	-2.01959	-3.29797	4.85278	-4.19377
44.6339	1.21853	0.454658	7.63141	-0.88341	-1.99553	12.9027	6.54123	-1.55666	13.8273	3.15064	-1.98492	-3.32444	5.16189	-3.94844
44.6621	1.21853	0.454658	7.5281	-0.91665	-1.99553	12.8596	6.58632	-1.55666	13.6146	3.08935	-1.92317	-3.35713	5.20708	-3.53565
44.6903	1.21853	0.454658	7.28936	-0.94591	-1.99553	12.8054	6.64976	-1.55666	13.4224	3.04311	-1.88265	-3.38371	5.28416	-2.909
44.7184	1.21563	0.454658	7.09475	-0.97393	-2.02457	12.7318	6.69824	-1.55666	13.1208	2.88989	-1.87822	-3.469	5.39849	-2.23834
44.7466	1.22105	0.454658	6.98697	-0.98735	-2.03008	12.6366	6.76264	-1.55666	12.7309	2.62729	-1.83469	-3.55923	5.48134	-1.69847
44.7748	1.22105	0.454658	6.89662	-0.99352	-2.03378	12.5041	6.83843	-1.55666	12.5546	2.48072	-1.78223	-3.62229	5.5693	-1.45408
44.803	1.22105	0.454658	6.89662	-1.01491	-2.03378	12.3699	6.86453	-1.5611	12.424	2.41922	-1.6847	-3.66998	5.786	-1.42157
44.8311	1.22412	0.454658	6.83473	-1.03282	-2.05307	12.3699	6.89509	-1.60633	12.2888	2.19119	-1.5675	-3.64064	5.95366	-1.34691
44.8593	1.22412	0.454658	6.80156	-1.04186	-2.08886	12.3699	6.94386	-1.68352	12.2553	2.01933	-1.53612	-3.64064	6.00728	-0.96789
44.8875	1.22412	0.454658	6.80156	-1.06312	-2.11458	12.2688	6.98649	-1.68352	12.1729	1.95607	-1.52978	-3.59533	6.00728	-0.49855
44.9156	1.22412	0.46901	6.80156	-1.08554	-2.11458	12.2198	7.0216	-1.68352	11.9669	1.86738	-1.49206	-3.57257	6.06302	-0.29692
44.9438	1.22412	0.473447	6.80156	-1.10764	-2.11458	12.191	7.09559	-1.68352	11.7743	1.80582	-1.42553	-3.48234	6.07758	-0.17007
44.972	1.22412	0.474505	6.80156	-1.16401	-2.1167	12.191	7.24883	-1.68352	11.5846	1.80582	-1.38251	-3.48234	6.07758	0.051333
45.0001	1.22412	0.492407	6.80156	-1.21141	-2.12986	12.191	7.39452	-1.60633	11.3298	1.80582	-1.33988	-3.48234	6.07758	0.223221
45.0283	1.22412	0.566542	6.80156	-1.21141	-2.15212	12.191	7.44245	-1.5611	11.1634	1.80582	-1.29557	-3.48234	6.07758	0.294977
45.0565	1.22105	0.780875	6.80156	-1.21141	-2.17713	12.1153	7.66374	-1.5611	11.079	1.80582	-1.24634	-3.59091	6.07758	0.361866
45.0847	1.22105	0.969814	6.80156	-1.21141	-2.16748	12.1153	7.98766	-1.5611	11.0392	1.68423	-0.61631	-3.64302	6.07758	0.361866
45.1128	1.19664	1.26156	6.80156	-1.21141	-2.16889	12.1153	8.26002	-1.5611	10.8162	1.58567	0.134149	-3.73183	6.07758	0.405783
45.141	1.15041	1.8051	6.7958	-1.21695	-2.16889	12.1153	8.46657	-1.55666	10.5052	1.46933	0.348646	-3.80138	6.07758	0.427593
45.1692	1.12723	2.23807	6.7958	-1.21695	-2.16889	12.1153	8.5919	-1.53072	10.2673	1.27836	0.420536	-3.82962	6.07758	0.438509
45.1973	1.12194	2.48006	6.7958	-1.21695	-2.16889	12.1153	8.77836	-1.47021	10.0895	0.908333	1.07241	-3.88128	6.07758	0.438509
45.2255	1.11475	2.57341	6.7958	-1.21141	-2.16889	12.1153	8.92466	-1.41879	9.91695	0.551106	2.30638	-3.92387	6.07758	0.464798
45.2537	1.09687	2.58009	6.7958	-1.21141	-2.16889	12.1153	8.92466	-1.36866	9.71091	0.408249	3.17874	-3.9589	6.07758	0.480357
45.2818	1.08162	2.59454	6.7958	-1.21141	-2.16889	12.1153	9.04784	-1.33325	9.56571	0.280953	3.91485	-3.98837	6.07758	0.480357
45.31	1.07697	2.60805	6.7958	-1.21695	-2.16889	12.1153	9.04784	-1.3187	9.33051	0.085681	4.64174	-4.00077	6.07758	0.480357
45.3382	1.05984	2.60805	6.7958	-1.21695	-2.16889	12.1153	9.04784	-1.2769	9.03647	-0.10754	5.17297	-4.02251	6.07758	0.480357
45.3663	1.04279	2.60805	6.7958	-1.21695	-2.16889	12.1153	9.1351	-1.23452	8.8272	-0.30352	5.48076	-4.05629	6.07758	0.485812
45.3945	1.02391	2.60805	6.7958	-1.21695	-2.17713	12.1153	9.16522	-1.21908	8.69629	-0.44831	5.53893	-4.14271	6.07758	0.485812
45.4227	0.99666	2.60805	6.7958	-1.2374	-2.17713	12.1153	9.23941	-1.20117	8.62573	-0.44831	5.83415	-4.21602	6.07758	0.485812
45.4509	0.983715	2.60805	6.7958	-1.2374	-2.17713	12.1153	9.30561	-1.17914	8.58253	-0.44831	6.33028	-4.27757	6.07758	0.485812
45.479	0.982981	2.60805	6.7958	-1.2374	-2.16889	12.1153	9.30561	-1.16468	8.4529	-0.44831	6.71964	-4.33611	6.07758	0.485812
45.5072	0.980275	2.60805	6.7958	-1.21695	-2.16565	12.047	9.30561	-1.13468	8.34623	-0.44831	7.06253	-4.35346	6.07758	0.485812
45.5354	0.972863	2.60805	6.7958	-1.21141	-2.16565	12.0225	9.30561	-1.10775	8.32592	-0.44831	7.27933	-4.42748	6.07758	0.490751
45.5635	0.965733	2.60805	6.82083	-1.1848	-2.16565	11.9746	9.33204	-1.09477	8.31357	-0.44831	7.35257	-4.4896	6.06518	0.501309
45.5917	0.962205	2.60805	6.88499	-1.15804	-2.16565	11.936	9.34808	-1.07578	8.28311	-0.44831	7.4214	-4.5435	6.06194	0.511453
45.6199	0.959908	2.60805	6.98701	-1.13726	-2.14919	11.9288	9.37451	-1.03899	8.24557	-0.44831	7.66144	-4.60872	6.00832	0.526103
45.648	0.953608	2.60805	7.08079	-1.13726	-2.14919	11.9288	9.46173	-0.99878	8.17553	-0.44831	7.89674	-4.63654	5.94993	0.526103
45.6762	0.948358	2.60805	7.15817	-1.13726	-2.16565	11.9288	9.57551	-0.96338	8.09665	-0.44831	7.99807	-4.66115	5.90089	0.542671
45.7044	0.945535	2.60805	7.15817	-1.13726	-2.14919	11.9089	9.63006	-0.938	8.07552	-0.44831	8.13182	-4.69317	5.85295	0.54937
45.7326	0.945535	2.60805	7.15817	-1.13726	-2.13383	11.898	9.64582	-0.93051	8.0557	-0.44831	8.32883	-4.71815	5.83416	0.556813
45.7607	0.937777	2.60805	7.15817	-1.13726	-2.13383	11.898	9.65815	-0.92551	7.90699	-0.44831	8.58563	-4.72256	5.74259	0.567087
45.7889	0.937777	2.60805	7.15817	-1.13726	-2.13383	11.898	9.66757	-0.89945	7.75379	-0.44831	8.71745	-4.72939	5.66513	0.573925
45.8171	0.937777	2.60805	7.15817	-1.13726	-2.12905	11.898	9.67959	-0.87111	7.71712	-0.44831	8.73401	-4.75322	5.65617	0.574893
45.8452	0.937777	2.60805	7.15817	-1.13726	-2.12435	11.898	9.69414	-0.85371	7.68982	-0.44831	8.74941	-4.78657	5.64198	0.577881
45.8734	0.938276	2.60805	7.15817	-1.09888	-2.11824	11.898	9.72481	-0.85371	7.64263	-0.44831	8.78976	-4.78657	5.63057	0.595645
45.9016	0.93331	2.60805	7.15817	-1.05178	-2.11824	11.898	9.77524	-0.81999	7.59617	-0.44831	8.83698	-4.80028	5.59855	0.656335
45.9297	0.938276	2.59454	7.15817	-1.02309	-2.11824	11.898	9.80814	-0.81999	7.58255	-0.44831	8.84775	-4.80832	5.56949	0.656335
45.9579	0.938276	2.58009	7.15817	-0.98554	-2.11824	11.898	9.88182	-0.81999	7.549	-0.44831	8.89675	-4.87126	5.56516	0.656335
45.9861	0.938276	2.57341	7.15817	-0.90508	-2.10015	11.898	9.96383	-0.75831	7.5114	-0.44831	9.04343	-4.87126	5.54495	0.656335
46.0143	0.945565	2.55491	7.15817	-0.84215	-2.06095	11.8499	9.98033	-0.7053	7.4907	-0.44831	9.16246	-4.87126	5.51039	0.656335
46.0424	0.948389	2.53035	7.15817	-0.82495	-2.10015	11.7427	10.0047	-0.68309	7.47422	-0.44831	9.20596	-4.87126	5.47771	0.656335
46.0706	0.95361	2.51643	7.15817	-0.70243	-2.10015	11.6912	10.0047	-0.68309	7.47005	-0.41455	9.25837	-4.87126	5.45229	0.656335
46.0988	0.959908	2.50544	7.15817	-0.52434	-2.10015	11.5952	10.0047	-0.68309	7.45135	-0.30134	9.28601	-4.87126	5.43504	0.656335
46.1269	0.961816	2.49933	7.15817	-0.41638	-2.06095	11.5314	10.0047	-0.68309	7.38829	-0.19571	9.37004	-4.87126	5.43504	0.656335
46.1551	0.961816	2.48277	7.15817	-0.36401	-2.03296	11.5314	10.0047	-0.68309	7.32484	-0.16541	9.46955	-4.87126	5.42396	0.656335
46.1833	0.961816	2.44791	7.15817	-0.35086	-2.06095	11.4909	10.0512	-0.68309	7.30597	-0.14592	9.48618	-4.87126	5.42396	0.656335
46.2114	0.961816	2.42043	7.15817	-0.32182	-2.10015	11.2436	10.0508	-0.68309	7.29372	-0.10305	9.56757	-4.87126	5.40992	0.656335
46.2396	0.961816	2.40869	7.15817	-0.28951	-2.06095	11.1479	10.0508	-0.68309	7.25725	-0.05832	9.75919	-4.87126	5.40992	0.656335
46.2678	0.964275	2.38844	7.15817	-0.11797	-2.02415	11.0985	10.0508	-0.68309	7.20922	-0.04838	10.0185	-4.87126	5.40992	0.714801
46.296	0.964275	2.37156	7.08079	0.055723	-2.00281	11.0657	10.0508	-0.68309	7.18515	-0.04838	10.1892	-4.87126	5.40992	0.714801
[truncated: 66 more rows]

[truncated: 21 more sheets: Fig.4f, Fig.5b-n, Fig.6, Fig.6b, Fig.6c, SFig.1, SFig.2, SFig.3, SFig.4, SFig.5, SFig.6, SFig.6b, SFig.9, SFig.10, SFig.11, SFig.12d, SFig.12e, SFig.12h, SFig.13a, SFig.13 …]
